# Supplementary material for: Absorption Spectrum of Hydroperoxymethyl Thioformate: A Computational Chemistry Study
Source: Molecules. 2025 Jan 16;30(2):338. doi: 10.3390/molecules30020338 (PMC11767499; doi:10.3390/molecules30020338)
Supplement: Supplementary file 1 [file molecules-30-00338-s001.zip]

Archive with 25 entries (25 files):
- aq_hpmtf_S1.xyz
- aq_hpmtf_S10.xyz
- aq_hpmtf_S11.xyz
- aq_hpmtf_S12.xyz
- aq_hpmtf_S2.xyz
- aq_hpmtf_S3.xyz
- aq_hpmtf_S4.xyz
- aq_hpmtf_S5.xyz
- aq_hpmtf_S6.xyz
- aq_hpmtf_S7.xyz
- aq_hpmtf_S8.xyz
- aq_hpmtf_S9.xyz
- gas_hpmtf_S1.xyz
- gas_hpmtf_S10.xyz
- gas_hpmtf_S11.xyz
- gas_hpmtf_S12.xyz
- gas_hpmtf_S2.xyz
- gas_hpmtf_S3.xyz
- gas_hpmtf_S4.xyz
- gas_hpmtf_S5.xyz
- gas_hpmtf_S6.xyz
- gas_hpmtf_S7.xyz
- gas_hpmtf_S8.xyz
- gas_hpmtf_S9.xyz
- Supplementary_Information.ods
