# Supplementary material for: Absorption Spectrum of Hydroperoxymethyl Thioformate: A Computational Chemistry Study
Source: Molecules. 2025 Jan 16;30(2):338. doi: 10.3390/molecules30020338 (PMC11767499; doi:10.3390/molecules30020338)
Supplement: Supplementary file 1 [file molecules-30-00338-s001.zip › aq_hpmtf_S1.xyz]

22
HPMTF Aqueous Phase S1 / C1 Lower
C           -0.252474    1.230256    0.002229
H           -0.264276    0.713217    0.961090
H           -0.288720    2.310037    0.148432
S           -1.811255    0.862426   -0.940186
O            0.932039    0.948766   -0.714622
O            1.515844   -0.303128   -0.280215
H            0.851481   -0.960937   -0.582774
C           -1.772754   -0.870805   -1.107151
H           -2.685491   -1.253744   -1.584097
O           -0.861964   -1.619524   -0.768979
O           -0.564415   -2.581378    2.079005
H           -0.776664   -2.428111    1.147876
H           -1.416553   -2.631542    2.527073
O           -1.007644   -4.427418   -1.554762
H           -0.488168   -4.539249   -2.358217
H           -0.924703   -3.486167   -1.335101
O            1.253942   -0.470495    2.677796
H            0.621177   -1.205818    2.582642
H            1.621807   -0.373127    1.788573
O            3.191253    2.777095   -0.707976
H            3.764294    2.504646   -1.433039
H            2.444374    2.159654   -0.738952
