# Supplementary material for: Absorption Spectrum of Hydroperoxymethyl Thioformate: A Computational Chemistry Study
Source: Molecules. 2025 Jan 16;30(2):338. doi: 10.3390/molecules30020338 (PMC11767499; doi:10.3390/molecules30020338)
Supplement: Supplementary file 1 [file molecules-30-00338-s001.zip › aq_hpmtf_S10.xyz]

22
HPMTF Aqueous Phase S10 / C5 Upper
C            0.637489    1.453060   -0.240381
H            0.764729    2.349417    0.366850
H            0.287285    1.712122   -1.240364
S           -0.641507    0.434954    0.623679
O            1.857621    0.782300   -0.433414
O            2.541893    0.682446    0.839557
H            2.416412   -0.277714    1.050227
C           -1.112012   -0.628059   -0.700892
H           -0.620176   -0.420618   -1.663960
O           -1.922137   -1.524819   -0.567790
O           -3.250352   -2.457278    1.825508
H           -3.155780   -1.763454    2.486721
H           -2.803034   -2.110053    1.036512
O           -2.749352   -3.293193   -2.696712
H           -3.495798   -3.786953   -2.341099
H           -2.479007   -2.700574   -1.976112
O            2.094810   -1.945944    1.337768
H            1.216874   -2.127455    1.694887
H            2.708747   -2.436796    1.897233
O            3.972605    1.957788   -2.022695
H            4.627771    2.227123   -1.370246
H            3.256435    1.561401   -1.501483
