# Supplementary material for: Absorption Spectrum of Hydroperoxymethyl Thioformate: A Computational Chemistry Study
Source: Molecules. 2025 Jan 16;30(2):338. doi: 10.3390/molecules30020338 (PMC11767499; doi:10.3390/molecules30020338)
Supplement: Supplementary file 1 [file molecules-30-00338-s001.zip › aq_hpmtf_S11.xyz]

22
HPMTF Aqueous Phase S11 / C6 Lower
C            0.420383   -0.807416    0.602946
H            0.949815   -0.996780    1.538026
H            1.076503   -0.988612   -0.250960
S           -0.135482    0.922697    0.640503
O           -0.756431   -1.613268    0.516962
O           -0.317758   -2.997477    0.480345
H           -0.489775   -3.272701    1.415747
C           -0.310169    1.228308   -1.095920
H           -0.010724    0.397494   -1.749334
O           -0.721549    2.286754   -1.524288
O           -2.194169   -1.054474   -1.881233
H           -3.072384   -0.715334   -1.677803
H           -1.832663   -1.346301   -1.027733
O           -0.774594   -3.711503    3.060632
H           -1.671937   -3.583217    3.391187
H           -0.198019   -3.297741    3.714322
O           -1.686813    4.628592   -0.120658
H           -1.363015    3.829044   -0.566207
H           -2.070980    4.310839    0.703343
O           -1.032184    2.906644   -4.329460
H           -1.495583    3.750670   -4.347776
H           -0.930038    2.701188   -3.385701
