# Supplementary material for: Absorption Spectrum of Hydroperoxymethyl Thioformate: A Computational Chemistry Study
Source: Molecules. 2025 Jan 16;30(2):338. doi: 10.3390/molecules30020338 (PMC11767499; doi:10.3390/molecules30020338)
Supplement: Supplementary file 1 [file molecules-30-00338-s001.zip › aq_hpmtf_S12.xyz]

22
HPMTF Aqueous Phase S12 / C6 Upper
C            0.940110   -0.690103   -0.058396
H            1.117918   -1.212409    0.883746
H            1.681551   -0.982932   -0.803538
S            1.079780    1.109780    0.158102
O           -0.386182   -0.933345   -0.525494
O           -0.505783   -2.366867   -0.734205
H           -0.976399   -2.631678    0.095945
C            0.175818    1.281944    1.667799
H           -0.179490    0.335907    2.105785
O           -0.033230    2.360395    2.183934
O           -1.750668   -2.976827    1.602795
H           -1.168634   -3.027000    2.370792
H           -2.460821   -2.375455    1.857928
O           -1.162942    0.006619   -3.129174
H           -1.177415   -0.792398   -3.666500
H           -0.901218   -0.296861   -2.243976
O           -1.506557    2.694590    4.653883
H           -2.038780    3.488391    4.535277
H           -1.018527    2.597032    3.820127
O            0.708672    5.010328    1.255542
H            0.466545    4.118458    1.552262
H            0.641547    4.974753    0.295386
