# Supplementary material for: Absorption Spectrum of Hydroperoxymethyl Thioformate: A Computational Chemistry Study
Source: Molecules. 2025 Jan 16;30(2):338. doi: 10.3390/molecules30020338 (PMC11767499; doi:10.3390/molecules30020338)
Supplement: Supplementary file 1 [file molecules-30-00338-s001.zip › aq_hpmtf_S2.xyz]

22
HPMTF Aqueous Phase S2 / C1 Upper
C            0.263781    2.319362   -0.286934
H            0.354461    3.308353    0.162505
H            0.579528    2.340648   -1.329266
S           -1.559596    1.959941   -0.181482
O            1.078471    1.450110    0.469777
O            1.670082    0.429438   -0.369549
H            0.887102   -0.083357   -0.671957
C           -1.710743    0.407952   -0.958646
H           -2.761684    0.101499   -1.051000
O           -0.795493   -0.304944   -1.356656
O            0.467824    0.138812   -4.076200
H           -0.067012   -0.105228   -3.308467
H           -0.151141    0.540317   -4.696850
O           -1.402121   -3.039210   -2.214721
H           -0.761834   -3.238090   -2.906291
H           -1.183783   -2.138592   -1.929027
O            0.149862   -0.002848    2.833377
H           -0.640088   -0.444791    2.503671
H            0.473056    0.511865    2.078562
O            2.545548    1.704344   -2.908741
H            1.866464    1.211460   -3.404476
H            2.541346    1.282467   -2.038284
