# Supplementary material for: Absorption Spectrum of Hydroperoxymethyl Thioformate: A Computational Chemistry Study
Source: Molecules. 2025 Jan 16;30(2):338. doi: 10.3390/molecules30020338 (PMC11767499; doi:10.3390/molecules30020338)
Supplement: Supplementary file 1 [file molecules-30-00338-s001.zip › aq_hpmtf_S3.xyz]

22
HPMTF Aqueous Phase S3 / C2 Lower
C            0.276130   -0.091973    1.219295
H           -0.289842   -0.473901    2.068355
H            1.185048    0.413092    1.548263
S           -0.728883    1.207673    0.361566
O            0.555053   -1.217504    0.429996
O            1.550820   -0.868984   -0.562269
H            1.001758   -0.766918   -1.383367
C           -2.323723    0.465228    0.389054
H           -3.074547    1.104668   -0.098075
O           -2.609016   -0.614742    0.871597
O           -1.548338   -2.636108    2.647634
H           -2.228191   -2.743899    3.321304
H           -1.932172   -2.018998    2.006013
O            0.066455   -0.551792   -2.788371
H           -0.582237    0.158801   -2.712575
H           -0.428878   -1.321570   -3.093797
O           -5.279595   -1.710362    0.813045
H           -5.199598   -2.544366    0.338221
H           -4.382134   -1.338341    0.812575
O            3.437613    1.085855    0.332481
H            2.866607    0.392864   -0.039005
H            4.255166    0.635037    0.568911
