# Supplementary material for: Absorption Spectrum of Hydroperoxymethyl Thioformate: A Computational Chemistry Study
Source: Molecules. 2025 Jan 16;30(2):338. doi: 10.3390/molecules30020338 (PMC11767499; doi:10.3390/molecules30020338)
Supplement: Supplementary file 1 [file molecules-30-00338-s001.zip › aq_hpmtf_S4.xyz]

22
HPMTF Aqueous Phase S4 / C2 Upper
C           -0.368597    1.022067   -1.443602
H           -0.097461    2.040619   -1.723129
H           -0.730516    0.461542   -2.305074
S           -1.742267    1.193552   -0.212283
O            0.733976    0.300235   -0.970459
O            1.443077    1.128106   -0.013968
H            1.252013    0.654192    0.837894
C           -2.419899   -0.428426   -0.249243
H           -3.267545   -0.528437    0.444657
O           -2.033743   -1.356114   -0.936184
O           -3.264876   -3.961570   -0.879076
H           -2.544344   -4.586267   -0.745009
H           -2.838515   -3.088432   -0.882374
O           -0.308704   -1.949819   -3.181547
H           -0.876342   -2.449885   -3.777653
H           -0.849468   -1.804965   -2.390014
O            0.878408   -0.145646    2.290335
H            1.153710   -1.068729    2.347600
H           -0.059872   -0.142367    2.515991
O            4.076559    0.969856   -1.098256
H            4.052324    0.188921   -1.661043
H            3.187615    1.018376   -0.704135
