# Supplementary material for: Absorption Spectrum of Hydroperoxymethyl Thioformate: A Computational Chemistry Study
Source: Molecules. 2025 Jan 16;30(2):338. doi: 10.3390/molecules30020338 (PMC11767499; doi:10.3390/molecules30020338)
Supplement: Supplementary file 1 [file molecules-30-00338-s001.zip › aq_hpmtf_S5.xyz]

22
HPMTF Aqueous Phase S5 / C3 Lower
C            0.380832    1.322354    0.675280
H            0.130019    0.509954    1.356984
H            0.268779    2.292206    1.159173
S           -0.794547    1.284713   -0.745154
O            1.734424    1.277789    0.277762
O            2.076429   -0.065512   -0.130798
H            2.071079    0.009049   -1.122268
C           -1.462076   -0.348763   -0.635369
H           -2.189898   -0.525011   -1.441494
O           -1.201038   -1.185669    0.203378
O            1.192395   -2.085288    1.736759
H            0.285705   -1.988841    1.417892
H            1.683710   -1.490447    1.150378
O           -2.540749   -3.751480    0.212858
H           -2.106172   -2.882888    0.222839
H           -2.887123   -3.863275    1.104681
O            1.969458    0.145492   -2.804537
H            1.161735    0.591505   -3.089559
H            2.691354    0.603145   -3.252654
O            3.842659    1.768631    2.205198
H            3.126484    1.641821    1.562850
H            3.736017    2.674708    2.513751
