# Supplementary material for: Absorption Spectrum of Hydroperoxymethyl Thioformate: A Computational Chemistry Study
Source: Molecules. 2025 Jan 16;30(2):338. doi: 10.3390/molecules30020338 (PMC11767499; doi:10.3390/molecules30020338)
Supplement: Supplementary file 1 [file molecules-30-00338-s001.zip › aq_hpmtf_S6.xyz]

22
HPMTF Aqueous Phase S6 / C3 Upper
C           -0.023735    2.855670   -0.320007
H            0.308003    3.680484   -0.951601
H           -1.092507    2.672695   -0.440180
S            0.293013    3.340929    1.427474
O            0.748543    1.753549   -0.747255
O            0.257519    0.551607   -0.108369
H            1.006475    0.332254    0.507519
C           -1.159762    2.750868    2.240744
H           -1.122256    2.975610    3.317505
O           -2.107186    2.192470    1.725589
O           -4.581122    1.671940    3.129353
H           -5.197176    2.281863    2.710471
H           -3.731588    1.843351    2.687998
O           -2.583828    0.209365   -0.444387
H           -2.684403    0.869883    0.254282
H           -1.620219    0.087331   -0.472863
O            2.310633   -0.027448    1.520067
H            3.179538    0.195351    1.163604
H            2.288405    0.350203    2.407156
O            0.436911    1.107550   -3.569867
H           -0.380364    1.548127   -3.837053
H            0.500913    1.260810   -2.612234
