# Supplementary material for: Absorption Spectrum of Hydroperoxymethyl Thioformate: A Computational Chemistry Study
Source: Molecules. 2025 Jan 16;30(2):338. doi: 10.3390/molecules30020338 (PMC11767499; doi:10.3390/molecules30020338)
Supplement: Supplementary file 1 [file molecules-30-00338-s001.zip › aq_hpmtf_S7.xyz]

22
HPMTF Aqueous Phase S7 / C4 Lower
C            0.098028    2.472191    0.294631
H           -0.370935    2.360980    1.274052
H           -0.010524    3.494297   -0.067764
S           -0.778070    1.391499   -0.922612
O            1.480798    2.245346    0.355604
O            1.689450    0.986876    1.044124
H            2.029422    0.410953    0.308246
C           -1.127659   -0.004079    0.098105
H           -0.869016    0.119065    1.159823
O           -1.621558   -1.025889   -0.339897
O           -2.246891   -3.337009    1.263772
H           -2.045255   -2.559386    0.717204
H           -2.704933   -3.941801    0.670640
O           -2.040432   -1.766640   -3.101771
H           -2.183992   -0.949256   -3.590409
H           -1.918250   -1.485615   -2.180093
O            3.381083    1.694195    3.224324
H            4.085152    2.234032    2.850158
H            2.829912    1.441666    2.462877
O            2.518480   -0.508883   -1.034128
H            2.533878   -1.466380   -0.914248
H            1.982591   -0.356907   -1.822566
