# Supplementary material for: Absorption Spectrum of Hydroperoxymethyl Thioformate: A Computational Chemistry Study
Source: Molecules. 2025 Jan 16;30(2):338. doi: 10.3390/molecules30020338 (PMC11767499; doi:10.3390/molecules30020338)
Supplement: Supplementary file 1 [file molecules-30-00338-s001.zip › aq_hpmtf_S8.xyz]

22
HPMTF Aqueous Phase S8 / C4 Upper
C            0.495445    1.804121   -1.486007
H            0.348480    2.849985   -1.754605
H            0.502144    1.177044   -2.379394
S           -0.929814    1.332681   -0.416392
O            1.733769    1.758325   -0.821032
O            2.103487    0.367310   -0.655253
H            2.092190    0.283958    0.333381
C           -0.928868   -0.414898   -0.653377
H           -0.201894   -0.783677   -1.391396
O           -1.677835   -1.156999   -0.046346
O           -3.497612   -0.578859    2.119720
H           -3.939437   -1.415313    2.300080
H           -2.893184   -0.771639    1.384222
O           -1.751724   -4.014632   -0.403487
H           -2.641449   -4.213537   -0.713604
H           -1.735800   -3.048688   -0.299097
O            2.021865    0.086480    2.030511
H            1.135848    0.159876    2.406028
H            2.572431    0.683015    2.551946
O            4.105276    2.847070   -2.056473
H            4.633277    2.077105   -2.292427
H            3.308047    2.481057   -1.641118
