# Supplementary material for: Absorption Spectrum of Hydroperoxymethyl Thioformate: A Computational Chemistry Study
Source: Molecules. 2025 Jan 16;30(2):338. doi: 10.3390/molecules30020338 (PMC11767499; doi:10.3390/molecules30020338)
Supplement: Supplementary file 1 [file molecules-30-00338-s001.zip › aq_hpmtf_S9.xyz]

22
HPMTF Aqueous Phase S9 / C5 Lower
C            0.727263    1.415938    0.074664
H            0.017550    1.901072    0.745970
H            1.145234    2.136139   -0.628841
S           -0.148318    0.155581   -0.957005
O            1.720010    0.871458    0.907718
O            2.855236    0.488007    0.094040
H            2.760680   -0.498816    0.085011
C           -1.186685   -0.565197    0.270503
H           -1.131669   -0.098343    1.266193
O           -1.918127   -1.508722    0.038377
O           -3.673505   -2.679237    2.009702
H           -3.740524   -3.612787    1.783123
H           -3.079939   -2.303168    1.338956
O           -2.035079   -3.071425   -2.393566
H           -1.953772   -2.446855   -3.122203
H           -2.008502   -2.521936   -1.593200
O            3.042699    2.443404    2.944577
H            3.923376    2.603723    2.589399
H            2.593631    1.920518    2.261441
O            2.596760   -2.209558    0.069356
H            1.782016   -2.528568   -0.337967
H            2.645046   -2.649273    0.927011
