# Supplementary material for: Absorption Spectrum of Hydroperoxymethyl Thioformate: A Computational Chemistry Study
Source: Molecules. 2025 Jan 16;30(2):338. doi: 10.3390/molecules30020338 (PMC11767499; doi:10.3390/molecules30020338)
Supplement: Supplementary file 1 [file molecules-30-00338-s001.zip › gas_hpmtf_S1.xyz]

10
HPMTF Gas Phase S1 / C1 Lower 
C          0.556016    1.171128    0.326657
H          0.715540    0.922674    1.375095
H          0.621504    2.249109    0.166773
S         -1.231837    0.806728   -0.122338
O          1.512113    0.562663   -0.480878
O          2.051223   -0.595872    0.198344
H          1.328316   -1.247559    0.079404
C         -1.349370   -0.952648   -0.056703
H         -2.390252   -1.270212   -0.237019
O         -0.458282   -1.750244    0.129643
