# Supplementary material for: Absorption Spectrum of Hydroperoxymethyl Thioformate: A Computational Chemistry Study
Source: Molecules. 2025 Jan 16;30(2):338. doi: 10.3390/molecules30020338 (PMC11767499; doi:10.3390/molecules30020338)
Supplement: Supplementary file 1 [file molecules-30-00338-s001.zip › gas_hpmtf_S10.xyz]

10
HPMTF Gas Phase S10 / C5 Upper
C          0.586589    1.074812   -0.474855
H          0.707799    2.078449   -0.065232
H          0.140559    1.126557   -1.470572
S         -0.544464    0.176044    0.665564
O          1.832420    0.458558   -0.679285
O          2.624449    0.654777    0.518760
H          2.662318   -0.248138    0.868970
C         -1.200397   -1.046060   -0.477352
H         -0.826268   -0.916462   -1.511689
O         -1.967738   -1.904725   -0.153188
