# Supplementary material for: Absorption Spectrum of Hydroperoxymethyl Thioformate: A Computational Chemistry Study
Source: Molecules. 2025 Jan 16;30(2):338. doi: 10.3390/molecules30020338 (PMC11767499; doi:10.3390/molecules30020338)
Supplement: Supplementary file 1 [file molecules-30-00338-s001.zip › gas_hpmtf_S11.xyz]

10
HPMTF Gas Phase S11 / C6 Lower
C         -0.111000   -0.079502   -0.131248
H          0.117724   -0.099117    0.939149
H          0.814077    0.004850   -0.706365
S         -1.141683    1.351454   -0.546348
O         -0.840085   -1.233013   -0.515202
O          0.066408   -2.359172   -0.257935
H         -0.571794   -3.009148    0.068641
C         -2.176083    1.396787    0.924644
H         -1.905092    0.616922    1.662319
O         -3.053080    2.193232    1.083942
