# Supplementary material for: Absorption Spectrum of Hydroperoxymethyl Thioformate: A Computational Chemistry Study
Source: Molecules. 2025 Jan 16;30(2):338. doi: 10.3390/molecules30020338 (PMC11767499; doi:10.3390/molecules30020338)
Supplement: Supplementary file 1 [file molecules-30-00338-s001.zip › gas_hpmtf_S12.xyz]

10
HPMTF Gas Phase S12 / C6 Upper
C         -0.083535   -0.064080   -0.163104
H          0.104149   -0.074283    0.913255
H          0.865786   -0.011180   -0.704697
S         -1.111187    1.382843   -0.528528
O         -0.826077   -1.203755   -0.568150
O          0.019726   -2.357326   -0.249664
H         -0.621648   -2.908537    0.221189
C         -0.745629    1.558497   -2.283620
H         -0.014395    0.810779   -2.644923
O         -1.241442    2.400812   -2.971271
