# Supplementary material for: Absorption Spectrum of Hydroperoxymethyl Thioformate: A Computational Chemistry Study
Source: Molecules. 2025 Jan 16;30(2):338. doi: 10.3390/molecules30020338 (PMC11767499; doi:10.3390/molecules30020338)
Supplement: Supplementary file 1 [file molecules-30-00338-s001.zip › gas_hpmtf_S2.xyz]

10
HPMTF Gas Phase S2 / C1 Upper
C          0.562548    1.168915   -0.324960
H          0.625344    2.247764   -0.169897
H          0.742708    0.914495   -1.368626
S         -1.234057    0.807791    0.090519
O          1.502383    0.564997    0.504689
O          2.052902   -0.598561   -0.156404
H          1.327377   -1.249026   -0.046449
C         -1.351160   -0.952386    0.036451
H         -2.395649   -1.267716    0.198859
O         -0.457247   -1.751799   -0.126103
