# Supplementary material for: Absorption Spectrum of Hydroperoxymethyl Thioformate: A Computational Chemistry Study
Source: Molecules. 2025 Jan 16;30(2):338. doi: 10.3390/molecules30020338 (PMC11767499; doi:10.3390/molecules30020338)
Supplement: Supplementary file 1 [file molecules-30-00338-s001.zip › gas_hpmtf_S3.xyz]

10
HPMTF Gas Phase S3 / C2 Lower
C          0.540992    0.373597    0.869814
H          0.206817   -0.408112    1.553504
H          0.699099    1.322115    1.383796
S         -0.804559    0.647042   -0.364823
O          1.734351   -0.109845    0.322365
O          2.363791    0.991452   -0.387425
H          2.410569    0.623490   -1.282005
C         -1.655981   -0.924319   -0.239854
H         -2.506730   -0.957682   -0.942543
O         -1.374916   -1.825928    0.501279
