# Supplementary material for: Absorption Spectrum of Hydroperoxymethyl Thioformate: A Computational Chemistry Study
Source: Molecules. 2025 Jan 16;30(2):338. doi: 10.3390/molecules30020338 (PMC11767499; doi:10.3390/molecules30020338)
Supplement: Supplementary file 1 [file molecules-30-00338-s001.zip › gas_hpmtf_S4.xyz]

10
HPMTF Gas Phase S4 / C2 Upper
C          0.636135    0.168845   -0.869685
H          0.860610    0.974539   -1.569215
H          0.367279   -0.753995   -1.385691
S         -0.830508    0.703887    0.116382
O          1.757562   -0.159883   -0.100371
O          2.321237    1.083571    0.398646
H          2.267631    0.932914    1.353785
C         -1.683603   -0.864182    0.267917
H         -2.605287   -0.744561    0.863601
O         -1.336060   -1.909330   -0.209633
