# Supplementary material for: Absorption Spectrum of Hydroperoxymethyl Thioformate: A Computational Chemistry Study
Source: Molecules. 2025 Jan 16;30(2):338. doi: 10.3390/molecules30020338 (PMC11767499; doi:10.3390/molecules30020338)
Supplement: Supplementary file 1 [file molecules-30-00338-s001.zip › gas_hpmtf_S5.xyz]

10
HPMTF Gas Phase S5 / C3 Lower
C          0.454484    0.713209    0.873974
H          0.408839   -0.233427    1.415172
H          0.271565    1.561887    1.533017
S         -0.884806    0.681157   -0.399460
O          1.728494    0.955194    0.342257
O          2.190384   -0.265014   -0.292748
H          2.269273    0.028294   -1.212389
C         -1.414272   -1.029034   -0.288710
H         -2.199952   -1.231115   -1.037669
O         -1.009194   -1.851484    0.484488
