# Supplementary material for: Absorption Spectrum of Hydroperoxymethyl Thioformate: A Computational Chemistry Study
Source: Molecules. 2025 Jan 16;30(2):338. doi: 10.3390/molecules30020338 (PMC11767499; doi:10.3390/molecules30020338)
Supplement: Supplementary file 1 [file molecules-30-00338-s001.zip › gas_hpmtf_S6.xyz]

10
HPMTF Gas Phase S6 / C3 Upper
C          0.468947    0.788652   -0.798017
H          0.296620    1.693142   -1.381321
H          0.433593   -0.105600   -1.422663
S         -0.892364    0.643140    0.443781
O          1.733223    0.981447   -0.224693
O          2.184805   -0.291077    0.306403
H          2.248427   -0.080722    1.249625
C         -1.417923   -1.049945    0.170583
H         -2.216105   -1.318286    0.884707
O         -0.998191   -1.800035   -0.665818
