# Supplementary material for: Absorption Spectrum of Hydroperoxymethyl Thioformate: A Computational Chemistry Study
Source: Molecules. 2025 Jan 16;30(2):338. doi: 10.3390/molecules30020338 (PMC11767499; doi:10.3390/molecules30020338)
Supplement: Supplementary file 1 [file molecules-30-00338-s001.zip › gas_hpmtf_S7.xyz]

10
HPMTF Gas Phase S7 / C4 Lower
C          0.506824    1.243198    0.538884
H          0.469481    0.822025    1.547560
H          0.307524    2.314671    0.576221
S         -0.810639    0.478303   -0.485541
O          1.802920    1.151373    0.004908
O          2.234710   -0.227127    0.155838
H          2.425383   -0.456427   -0.765747
C         -0.914627   -1.141163    0.293669
H         -0.245570   -1.241112    1.168154
O         -1.638410   -2.008831   -0.099453
