# Supplementary material for: Absorption Spectrum of Hydroperoxymethyl Thioformate: A Computational Chemistry Study
Source: Molecules. 2025 Jan 16;30(2):338. doi: 10.3390/molecules30020338 (PMC11767499; doi:10.3390/molecules30020338)
Supplement: Supplementary file 1 [file molecules-30-00338-s001.zip › gas_hpmtf_S8.xyz]

10
HPMTF Gas Phase S8 / C4 Upper
C          0.533565    1.254434   -0.484736
H          0.336733    2.326761   -0.507770
H          0.545965    0.855994   -1.503206
S         -0.833442    0.468706    0.455794
O          1.801495    1.148677    0.110540
O          2.239864   -0.226692   -0.049990
H          2.384497   -0.477075    0.874484
C         -0.898955   -1.132899   -0.363370
H         -0.187032   -1.214443   -1.205287
O         -1.641731   -2.008023   -0.026160
