# Supplementary material for: Absorption Spectrum of Hydroperoxymethyl Thioformate: A Computational Chemistry Study
Source: Molecules. 2025 Jan 16;30(2):338. doi: 10.3390/molecules30020338 (PMC11767499; doi:10.3390/molecules30020338)
Supplement: Supplementary file 1 [file molecules-30-00338-s001.zip › gas_hpmtf_S9.xyz]

10
HPMTF Gas Phase S9 / C5 Lower
C          0.551378    1.131174    0.374825
H          0.025356    1.311807    1.314904
H          0.711097    2.072388   -0.152785
S         -0.486944    0.082858   -0.725430
O          1.772966    0.554552    0.760659
O          2.661625    0.594867   -0.383818
H          2.724225   -0.346358   -0.606321
C         -1.241930   -0.979993    0.511630
H         -0.953510   -0.712270    1.546889
O         -1.984988   -1.878033    0.242208
