# Supplementary material for: Absorption Spectrum of Hydroperoxymethyl Thioformate: A Computational Chemistry Study
Source: Molecules. 2025 Jan 16;30(2):338. doi: 10.3390/molecules30020338 (PMC11767499; doi:10.3390/molecules30020338)
Supplement: Supplementary file 1 [file molecules-30-00338-s001.zip › Supplementary_Information.ods]

## Sheet: Energies_&_Distributions
Table S1					Table S2
Energies & Distributions of gas phase HPMTF (conformers and rotamers)					Energies & Distributions of aqueous phase HPMTF (conformers and rotamers)
Rotamer		Relative Energies (kcal/mol)	Boltzmann population		Rotamer		Relative Energies (kcal/mol)	Boltzmann population
S1	C1 Lower	0.529794	0.1148		S1	C1 Lower	3.338991	0.0016
S2	C1 Upper	0.529772	0.1148		S2	C1 Upper	2.877496	0.0035
S3	C2 Lower	0.000093	0.2791		S3	C2 Lower	1.032617	0.0780
S4	C2 Upper	0.000000	0.2792		S4	C2 Upper	0.742338	0.1269
S5	C3 Lower	0.858888	0.0661		S5	C3 Lower	0.000000	0.4407
S6	C3 Upper	0.858124	0.0662		S6	C3 Upper	0.290562	0.2707
S7	C4 Lower	1.402015	0.0266		S7	C4 Lower	1.278821	0.0516
S8	C4 Upper	1.401186	0.0266		S8	C4 Upper	2.014645	0.0150
S9	C5 Lower	1.846472	0.0126		S9	C5 Lower	2.554529	0.0061
S10	C5 Upper	1.847333	0.0126		S10	C5 Upper	2.661695	0.0051
S11	C6 Lower	3.727433	0.0005		S11	C6 Lower	4.375035	0.0003
S12	C6 Upper	3.464012	0.0008		S12	C6 Upper	3.977978	0.0006
		Upper and Lower refer to the pair of rotamers					Upper and Lower refer to the pair of rotamers

## Sheet: Cross_Sections
Table S3								Table S4
Gas Phase Absorption Spectrum HPMTF								Aqueous Phase Absorption Spectrum HPMTF
Wavelength (nm)	C1 (S2)	C2 (S4)	C3 (S5)	C4 (S7)	C5 (S10)	C6 (S12)		Wavelength (nm)	C2 (S4)	C3 (S5)	C4 (S7)
100	2.62E-248	4.06E-215	7.27E-217	5.92E-164	5.72E-159	6.68E-189		100	3.08E-239	3.67E-232	4.41E-190
101	2.31E-231	1.77E-199	3.66E-201	1.45E-150	6.82E-146	2.42E-174		101	1.18E-222	7.79E-216	1.53E-175
102	2.19E-215	8.86E-185	2.10E-186	4.49E-138	1.04E-133	1.05E-160		102	4.94E-207	1.83E-200	6.36E-162
103	2.49E-200	5.62E-171	1.52E-172	1.95E-126	2.27E-122	6.06E-148		103	2.53E-192	5.31E-186	3.53E-149
104	3.76E-186	5.00E-158	1.55E-159	1.31E-115	7.72E-112	5.15E-136		104	1.74E-178	2.10E-172	2.88E-137
105	8.31E-173	6.87E-146	2.42E-147	1.48E-105	4.50E-102	7.06E-125		105	1.78E-165	1.24E-159	3.81E-126
106	2.94E-160	1.59E-134	6.37E-136	3.11E-96	4.91E-93	1.70E-114		106	2.96E-153	1.20E-147	8.87E-116
107	1.82E-148	6.76E-124	3.07E-125	1.30E-87	1.09E-84	7.87E-105		107	8.68E-142	2.09E-136	3.97E-106
108	2.13E-137	5.71E-114	2.93E-115	1.19E-79	5.27E-77	7.53E-96		108	4.89E-131	7.02E-126	3.70E-97
109	5.11E-127	1.04E-104	5.99E-106	2.52E-72	6.03E-70	1.61E-87		109	5.71E-121	4.94E-116	7.72E-89
110	2.70E-117	4.33E-96	2.82E-97	1.33E-65	1.75E-63	8.25E-80		110	1.49E-111	7.82E-107	3.89E-81
111	3.38E-108	4.48E-88	3.28E-89	1.89E-59	1.37E-57	1.09E-72		111	9.25E-103	2.99E-98	5.06E-74
112	1.07E-99	1.22E-80	1.00E-81	7.64E-54	3.08E-52	3.91E-66		112	1.47E-94	2.94E-90	1.81E-67
113	9.07E-92	9.32E-74	8.56E-75	9.32E-49	2.13E-47	4.09E-60		113	6.35E-87	7.92E-83	1.91E-61
114	2.20E-84	2.12E-67	2.17E-68	3.63E-44	4.76E-43	1.32E-54		114	7.91E-80	6.21E-76	6.26E-56
115	1.62E-77	1.51E-61	1.73E-62	4.79E-40	3.66E-39	1.38E-49		115	3.01E-73	1.50E-69	6.77E-51
116	3.80E-71	3.59E-56	4.56E-57	2.24E-36	1.02E-35	4.96E-45		116	3.69E-67	1.18E-63	2.54E-46
117	2.99E-65	2.97E-51	4.19E-52	3.91E-33	1.10E-32	6.42E-41		117	1.54E-61	3.15E-58	3.50E-42
118	8.35E-60	8.98E-47	1.41E-47	2.66E-30	4.83E-30	3.14E-37		118	2.27E-56	3.03E-53	1.84E-38
119	8.62E-55	1.04E-42	1.80E-43	7.41E-28	9.22E-28	6.06E-34		119	1.26E-51	1.09E-48	3.90E-35
120	3.44E-50	4.83E-39	9.26E-40	8.78E-26	8.09E-26	4.82E-31		120	2.70E-47	1.55E-44	3.45E-32
121	5.56E-46	9.33E-36	1.98E-36	4.62E-24	3.43E-24	1.65E-28		121	2.37E-43	9.00E-41	1.33E-29
122	3.77E-42	7.83E-33	1.83E-33	1.12E-22	7.26E-23	2.51E-26		122	8.76E-40	2.22E-37	2.32E-27
123	1.12E-38	2.96E-30	7.66E-31	1.31E-21	7.85E-22	1.77E-24		123	1.43E-36	2.43E-34	1.89E-25
124	1.51E-35	5.21E-28	1.50E-28	7.83E-21	4.41E-21	6.00E-23		124	1.06E-33	1.22E-31	7.47E-24
125	9.51E-33	4.44E-26	1.42E-26	2.68E-20	1.31E-20	1.01E-21		125	3.71E-31	2.91E-29	1.47E-22
126	2.92E-30	1.89E-24	6.76E-25	6.57E-20	2.12E-20	8.67E-21		126	6.34E-29	3.41E-27	1.50E-21
127	4.49E-28	4.13E-23	1.68E-23	1.41E-19	2.23E-20	3.93E-20		127	5.46E-27	2.02E-25	8.06E-21
128	3.57E-26	4.79E-22	2.25E-22	2.56E-19	3.03E-20	9.72E-20		128	2.44E-25	6.25E-24	2.37E-20
129	1.51E-24	3.05E-21	1.69E-21	3.66E-19	7.40E-20	1.36E-19		129	5.83E-24	1.04E-22	3.89E-20
130	3.49E-23	1.10E-20	7.44E-21	4.49E-19	1.91E-19	1.21E-19		130	7.66E-23	9.56E-22	3.75E-20
131	4.54E-22	2.37E-20	2.00E-20	5.34E-19	4.58E-19	1.14E-19		131	5.71E-22	4.99E-21	2.67E-20
132	3.42E-21	3.45E-20	3.48E-20	6.34E-19	9.16E-19	1.92E-19		132	2.52E-21	1.52E-20	3.66E-20
133	1.54E-20	4.24E-20	4.25E-20	7.70E-19	1.44E-18	3.27E-19		133	7.02E-21	2.79E-20	8.54E-20
134	4.34E-20	5.44E-20	4.16E-20	9.76E-19	1.91E-18	3.89E-19		134	1.41E-20	3.21E-20	1.44E-19
135	8.15E-20	7.49E-20	4.21E-20	1.24E-18	2.43E-18	3.07E-19		135	2.41E-20	2.47E-20	1.53E-19
136	1.13E-19	1.03E-19	5.62E-20	1.50E-18	3.01E-18	1.66E-19		136	3.66E-20	1.44E-20	1.04E-19
137	1.32E-19	1.26E-19	8.47E-20	1.76E-18	3.44E-18	6.93E-20		137	4.47E-20	9.47E-21	4.70E-20
138	1.43E-19	1.31E-19	1.23E-19	2.14E-18	3.58E-18	3.95E-20		138	4.19E-20	1.26E-20	1.56E-20
139	1.54E-19	1.27E-19	1.95E-19	2.59E-18	3.55E-18	5.78E-20		139	3.44E-20	2.06E-20	4.76E-21
140	1.83E-19	1.37E-19	3.49E-19	2.85E-18	3.56E-18	1.07E-19		140	3.65E-20	2.57E-20	3.57E-21
141	2.45E-19	1.56E-19	5.85E-19	2.86E-18	3.75E-18	1.66E-19		141	5.27E-20	2.37E-20	1.19E-20
142	3.24E-19	1.69E-19	8.26E-19	2.74E-18	4.10E-18	2.15E-19		142	7.12E-20	2.16E-20	3.82E-20
143	3.73E-19	1.73E-19	9.65E-19	2.61E-18	4.44E-18	2.54E-19		143	7.92E-20	2.94E-20	8.55E-20
144	3.57E-19	1.77E-19	9.44E-19	2.54E-18	4.54E-18	2.97E-19		144	7.75E-20	4.83E-20	1.33E-19
145	2.97E-19	1.93E-19	7.95E-19	2.51E-18	4.25E-18	3.41E-19		145	7.87E-20	6.97E-20	1.49E-19
146	2.43E-19	2.26E-19	6.37E-19	2.43E-18	3.71E-18	3.73E-19		146	9.29E-20	8.43E-20	1.31E-19
147	2.23E-19	2.57E-19	5.85E-19	2.24E-18	3.20E-18	3.91E-19		147	1.18E-19	8.81E-20	1.16E-19
148	2.31E-19	2.77E-19	6.52E-19	2.00E-18	2.88E-18	4.27E-19		148	1.41E-19	8.36E-20	1.44E-19
149	2.52E-19	2.90E-19	7.60E-19	1.84E-18	2.66E-18	5.36E-19		149	1.49E-19	7.75E-20	2.22E-19
150	2.73E-19	3.08E-19	8.32E-19	1.86E-18	2.42E-18	7.41E-19		150	1.34E-19	7.82E-20	3.17E-19
151	2.98E-19	3.41E-19	8.61E-19	2.02E-18	2.18E-18	9.89E-19		151	1.04E-19	9.10E-20	3.75E-19
152	3.42E-19	3.99E-19	9.01E-19	2.29E-18	2.04E-18	1.21E-18		152	8.20E-20	1.14E-19	3.86E-19
153	4.25E-19	4.82E-19	9.87E-19	2.58E-18	2.06E-18	1.38E-18		153	8.79E-20	1.38E-19	4.09E-19
154	5.51E-19	5.82E-19	1.09E-18	2.82E-18	2.19E-18	1.54E-18		154	1.34E-19	1.59E-19	5.25E-19
155	7.05E-19	7.18E-19	1.15E-18	2.90E-18	2.37E-18	1.74E-18		155	2.30E-19	1.86E-19	7.57E-19
156	8.79E-19	9.54E-19	1.14E-18	2.83E-18	2.59E-18	1.93E-18		156	3.89E-19	2.49E-19	1.05E-18
157	1.06E-18	1.33E-18	1.06E-18	2.68E-18	2.78E-18	2.07E-18		157	6.14E-19	4.01E-19	1.31E-18
158	1.23E-18	1.77E-18	9.62E-19	2.55E-18	2.85E-18	2.11E-18		158	8.94E-19	7.16E-19	1.46E-18
159	1.37E-18	2.14E-18	8.75E-19	2.48E-18	2.73E-18	2.08E-18		159	1.22E-18	1.26E-18	1.50E-18
160	1.51E-18	2.32E-18	8.36E-19	2.49E-18	2.48E-18	2.10E-18		160	1.66E-18	2.07E-18	1.48E-18
161	1.74E-18	2.35E-18	8.92E-19	2.60E-18	2.29E-18	2.23E-18		161	2.30E-18	3.07E-18	1.52E-18
162	2.12E-18	2.38E-18	1.12E-18	2.82E-18	2.29E-18	2.49E-18		162	3.21E-18	4.14E-18	1.75E-18
163	2.61E-18	2.62E-18	1.62E-18	3.06E-18	2.51E-18	2.85E-18		163	4.32E-18	5.13E-18	2.20E-18
164	3.15E-18	3.23E-18	2.48E-18	3.21E-18	2.84E-18	3.28E-18		164	5.44E-18	5.94E-18	2.80E-18
165	3.70E-18	4.20E-18	3.65E-18	3.20E-18	3.21E-18	3.72E-18		165	6.44E-18	6.60E-18	3.50E-18
166	4.26E-18	5.33E-18	4.99E-18	3.13E-18	3.59E-18	4.11E-18		166	7.32E-18	7.20E-18	4.29E-18
167	4.86E-18	6.40E-18	6.34E-18	3.16E-18	4.01E-18	4.42E-18		167	8.15E-18	7.82E-18	5.19E-18
168	5.46E-18	7.36E-18	7.61E-18	3.44E-18	4.51E-18	4.67E-18		168	8.99E-18	8.47E-18	6.16E-18
169	6.03E-18	8.34E-18	8.81E-18	4.00E-18	5.16E-18	4.94E-18		169	9.83E-18	9.12E-18	7.09E-18
170	6.60E-18	9.52E-18	9.95E-18	4.78E-18	6.01E-18	5.32E-18		170	1.06E-17	9.75E-18	7.94E-18
171	7.22E-18	1.10E-17	1.10E-17	5.68E-18	7.06E-18	5.88E-18		171	1.12E-17	1.04E-17	8.72E-18
172	7.91E-18	1.27E-17	1.19E-17	6.64E-18	8.27E-18	6.68E-18		172	1.17E-17	1.12E-17	9.46E-18
173	8.63E-18	1.47E-17	1.27E-17	7.67E-18	9.55E-18	7.72E-18		173	1.20E-17	1.20E-17	1.01E-17
174	9.30E-18	1.67E-17	1.35E-17	8.77E-18	1.08E-17	8.90E-18		174	1.23E-17	1.29E-17	1.06E-17
175	9.85E-18	1.86E-17	1.43E-17	9.91E-18	1.19E-17	1.01E-17		175	1.26E-17	1.35E-17	1.08E-17
176	1.02E-17	2.00E-17	1.52E-17	1.09E-17	1.27E-17	1.11E-17		176	1.27E-17	1.39E-17	1.08E-17
177	1.05E-17	2.06E-17	1.60E-17	1.17E-17	1.30E-17	1.18E-17		177	1.27E-17	1.38E-17	1.06E-17
178	1.06E-17	2.04E-17	1.67E-17	1.20E-17	1.28E-17	1.23E-17		178	1.25E-17	1.33E-17	1.04E-17
179	1.05E-17	1.95E-17	1.70E-17	1.17E-17	1.22E-17	1.26E-17		179	1.21E-17	1.25E-17	1.01E-17
180	1.03E-17	1.80E-17	1.69E-17	1.10E-17	1.12E-17	1.26E-17		180	1.16E-17	1.15E-17	9.78E-18
181	1.00E-17	1.63E-17	1.63E-17	9.97E-18	1.01E-17	1.26E-17		181	1.10E-17	1.04E-17	9.37E-18
182	9.67E-18	1.46E-17	1.53E-17	8.99E-18	8.93E-18	1.25E-17		182	1.02E-17	9.23E-18	8.88E-18
183	9.26E-18	1.29E-17	1.41E-17	8.22E-18	7.91E-18	1.24E-17		183	9.40E-18	8.13E-18	8.32E-18
184	8.76E-18	1.14E-17	1.27E-17	7.72E-18	7.03E-18	1.23E-17		184	8.46E-18	7.22E-18	7.71E-18
185	8.15E-18	1.01E-17	1.14E-17	7.46E-18	6.29E-18	1.21E-17		185	7.50E-18	6.55E-18	7.08E-18
186	7.42E-18	8.91E-18	1.01E-17	7.30E-18	5.62E-18	1.18E-17		186	6.60E-18	6.12E-18	6.44E-18
187	6.64E-18	7.93E-18	8.90E-18	7.10E-18	4.99E-18	1.14E-17		187	5.82E-18	5.86E-18	5.81E-18
188	5.88E-18	7.09E-18	7.83E-18	6.77E-18	4.40E-18	1.09E-17		188	5.19E-18	5.66E-18	5.20E-18
189	5.24E-18	6.34E-18	6.88E-18	6.28E-18	3.85E-18	1.03E-17		189	4.70E-18	5.44E-18	4.62E-18
190	4.79E-18	5.67E-18	6.05E-18	5.68E-18	3.37E-18	9.51E-18		190	4.31E-18	5.15E-18	4.07E-18
191	4.55E-18	5.09E-18	5.35E-18	5.05E-18	2.98E-18	8.67E-18		191	4.02E-18	4.78E-18	3.58E-18
192	4.46E-18	4.60E-18	4.74E-18	4.46E-18	2.69E-18	7.77E-18		192	3.78E-18	4.36E-18	3.18E-18
193	4.48E-18	4.22E-18	4.23E-18	3.94E-18	2.50E-18	6.93E-18		193	3.59E-18	3.94E-18	2.87E-18
194	4.54E-18	3.95E-18	3.81E-18	3.51E-18	2.39E-18	6.20E-18		194	3.43E-18	3.57E-18	2.66E-18
195	4.60E-18	3.78E-18	3.48E-18	3.13E-18	2.34E-18	5.66E-18		195	3.30E-18	3.28E-18	2.51E-18
196	4.65E-18	3.68E-18	3.26E-18	2.81E-18	2.33E-18	5.31E-18		196	3.18E-18	3.09E-18	2.41E-18
197	4.69E-18	3.65E-18	3.12E-18	2.53E-18	2.36E-18	5.11E-18		197	3.07E-18	2.99E-18	2.35E-18
198	4.75E-18	3.67E-18	3.05E-18	2.32E-18	2.42E-18	5.02E-18		198	2.98E-18	2.98E-18	2.33E-18
199	4.81E-18	3.74E-18	3.05E-18	2.19E-18	2.51E-18	4.97E-18		199	2.93E-18	3.03E-18	2.37E-18
200	4.88E-18	3.84E-18	3.11E-18	2.15E-18	2.62E-18	4.93E-18		200	2.92E-18	3.14E-18	2.47E-18
201	4.95E-18	3.97E-18	3.22E-18	2.21E-18	2.75E-18	4.88E-18		201	2.96E-18	3.31E-18	2.66E-18
202	5.02E-18	4.12E-18	3.36E-18	2.38E-18	2.90E-18	4.86E-18		202	3.06E-18	3.55E-18	2.93E-18
203	5.09E-18	4.27E-18	3.55E-18	2.65E-18	3.07E-18	4.88E-18		203	3.22E-18	3.86E-18	3.29E-18
204	5.18E-18	4.44E-18	3.77E-18	3.01E-18	3.26E-18	4.95E-18		204	3.48E-18	4.24E-18	3.72E-18
205	5.31E-18	4.65E-18	4.00E-18	3.45E-18	3.49E-18	5.10E-18		205	3.83E-18	4.68E-18	4.23E-18
206	5.49E-18	4.92E-18	4.23E-18	3.96E-18	3.74E-18	5.32E-18		206	4.30E-18	5.20E-18	4.79E-18
207	5.75E-18	5.31E-18	4.47E-18	4.53E-18	4.03E-18	5.63E-18		207	4.90E-18	5.78E-18	5.41E-18
208	6.09E-18	5.83E-18	4.72E-18	5.14E-18	4.35E-18	6.05E-18		208	5.66E-18	6.43E-18	6.09E-18
209	6.50E-18	6.51E-18	4.99E-18	5.81E-18	4.73E-18	6.60E-18		209	6.59E-18	7.15E-18	6.83E-18
210	6.98E-18	7.30E-18	5.30E-18	6.52E-18	5.16E-18	7.30E-18		210	7.69E-18	7.93E-18	7.63E-18
211	7.52E-18	8.17E-18	5.68E-18	7.26E-18	5.67E-18	8.16E-18		211	8.99E-18	8.76E-18	8.50E-18
212	8.11E-18	9.06E-18	6.13E-18	8.02E-18	6.26E-18	9.13E-18		212	1.05E-17	9.61E-18	9.42E-18
213	8.74E-18	9.93E-18	6.67E-18	8.76E-18	6.93E-18	1.02E-17		213	1.22E-17	1.05E-17	1.04E-17
214	9.39E-18	1.08E-17	7.28E-18	9.45E-18	7.67E-18	1.11E-17		214	1.40E-17	1.13E-17	1.15E-17
215	1.00E-17	1.16E-17	7.95E-18	1.01E-17	8.43E-18	1.20E-17		215	1.58E-17	1.22E-17	1.26E-17
216	1.07E-17	1.23E-17	8.65E-18	1.06E-17	9.18E-18	1.28E-17		216	1.76E-17	1.30E-17	1.37E-17
217	1.13E-17	1.30E-17	9.34E-18	1.10E-17	9.88E-18	1.34E-17		217	1.91E-17	1.39E-17	1.48E-17
218	1.18E-17	1.37E-17	9.98E-18	1.14E-17	1.05E-17	1.38E-17		218	2.03E-17	1.47E-17	1.58E-17
219	1.23E-17	1.43E-17	1.05E-17	1.17E-17	1.10E-17	1.41E-17		219	2.10E-17	1.56E-17	1.66E-17
220	1.28E-17	1.48E-17	1.09E-17	1.19E-17	1.14E-17	1.42E-17		220	2.13E-17	1.66E-17	1.73E-17
221	1.32E-17	1.51E-17	1.13E-17	1.20E-17	1.17E-17	1.43E-17		221	2.10E-17	1.75E-17	1.77E-17
222	1.35E-17	1.53E-17	1.15E-17	1.20E-17	1.18E-17	1.42E-17		222	2.03E-17	1.84E-17	1.78E-17
223	1.39E-17	1.53E-17	1.16E-17	1.18E-17	1.18E-17	1.39E-17		223	1.93E-17	1.92E-17	1.77E-17
224	1.42E-17	1.51E-17	1.17E-17	1.15E-17	1.17E-17	1.36E-17		224	1.82E-17	1.97E-17	1.75E-17
225	1.45E-17	1.48E-17	1.18E-17	1.10E-17	1.14E-17	1.31E-17		225	1.71E-17	1.99E-17	1.71E-17
226	1.48E-17	1.44E-17	1.19E-17	1.04E-17	1.10E-17	1.25E-17		226	1.62E-17	1.98E-17	1.67E-17
227	1.50E-17	1.38E-17	1.20E-17	9.64E-18	1.05E-17	1.18E-17		227	1.55E-17	1.93E-17	1.63E-17
228	1.53E-17	1.32E-17	1.21E-17	8.85E-18	9.91E-18	1.10E-17		228	1.50E-17	1.86E-17	1.59E-17
229	1.55E-17	1.26E-17	1.20E-17	8.06E-18	9.22E-18	1.01E-17		229	1.48E-17	1.75E-17	1.54E-17
230	1.56E-17	1.19E-17	1.18E-17	7.29E-18	8.48E-18	9.30E-18		230	1.47E-17	1.64E-17	1.50E-17
231	1.57E-17	1.12E-17	1.14E-17	6.57E-18	7.73E-18	8.46E-18		231	1.47E-17	1.52E-17	1.45E-17
232	1.58E-17	1.05E-17	1.08E-17	5.93E-18	7.01E-18	7.64E-18		232	1.47E-17	1.40E-17	1.39E-17
233	1.58E-17	9.87E-18	1.01E-17	5.35E-18	6.32E-18	6.85E-18		233	1.46E-17	1.30E-17	1.33E-17
234	1.58E-17	9.22E-18	9.24E-18	4.84E-18	5.69E-18	6.09E-18		234	1.43E-17	1.20E-17	1.26E-17
235	1.57E-17	8.61E-18	8.36E-18	4.36E-18	5.12E-18	5.36E-18		235	1.40E-17	1.13E-17	1.19E-17
236	1.56E-17	8.06E-18	7.49E-18	3.93E-18	4.62E-18	4.67E-18		236	1.34E-17	1.06E-17	1.11E-17
237	1.55E-17	7.58E-18	6.67E-18	3.51E-18	4.18E-18	4.03E-18		237	1.27E-17	1.00E-17	1.04E-17
238	1.53E-17	7.14E-18	5.94E-18	3.11E-18	3.79E-18	3.44E-18		238	1.19E-17	9.52E-18	9.56E-18
239	1.50E-17	6.75E-18	5.29E-18	2.73E-18	3.44E-18	2.91E-18		239	1.11E-17	9.01E-18	8.76E-18
240	1.46E-17	6.38E-18	4.72E-18	2.37E-18	3.14E-18	2.44E-18		240	1.02E-17	8.48E-18	7.96E-18
241	1.41E-17	6.02E-18	4.23E-18	2.03E-18	2.88E-18	2.04E-18		241	9.26E-18	7.92E-18	7.19E-18
242	1.35E-17	5.65E-18	3.81E-18	1.73E-18	2.64E-18	1.71E-18		242	8.37E-18	7.31E-18	6.44E-18
243	1.29E-17	5.25E-18	3.43E-18	1.46E-18	2.42E-18	1.43E-18		243	7.54E-18	6.67E-18	5.75E-18
244	1.22E-17	4.83E-18	3.10E-18	1.24E-18	2.23E-18	1.20E-18		244	6.76E-18	5.99E-18	5.10E-18
245	1.14E-17	4.38E-18	2.80E-18	1.05E-18	2.04E-18	1.02E-18		245	6.04E-18	5.31E-18	4.52E-18
246	1.06E-17	3.90E-18	2.53E-18	8.91E-19	1.86E-18	8.69E-19		246	5.38E-18	4.64E-18	3.98E-18
247	9.74E-18	3.42E-18	2.29E-18	7.68E-19	1.69E-18	7.44E-19		247	4.78E-18	4.01E-18	3.50E-18
248	8.86E-18	2.94E-18	2.08E-18	6.72E-19	1.52E-18	6.39E-19		248	4.24E-18	3.42E-18	3.07E-18
249	7.96E-18	2.48E-18	1.88E-18	5.96E-19	1.36E-18	5.48E-19		249	3.75E-18	2.89E-18	2.68E-18
250	7.06E-18	2.06E-18	1.71E-18	5.36E-19	1.21E-18	4.70E-19		250	3.31E-18	2.43E-18	2.32E-18
251	6.20E-18	1.67E-18	1.55E-18	4.87E-19	1.06E-18	4.02E-19		251	2.92E-18	2.03E-18	2.00E-18
252	5.39E-18	1.33E-18	1.41E-18	4.46E-19	9.30E-19	3.43E-19		252	2.57E-18	1.69E-18	1.71E-18
253	4.63E-18	1.05E-18	1.27E-18	4.09E-19	8.12E-19	2.93E-19		253	2.28E-18	1.41E-18	1.44E-18
254	3.96E-18	8.10E-19	1.15E-18	3.76E-19	7.09E-19	2.52E-19		254	2.02E-18	1.18E-18	1.21E-18
255	3.36E-18	6.19E-19	1.04E-18	3.45E-19	6.20E-19	2.19E-19		255	1.80E-18	9.93E-19	9.98E-19
256	2.84E-18	4.70E-19	9.38E-19	3.16E-19	5.44E-19	1.93E-19		256	1.61E-18	8.38E-19	8.14E-19
257	2.40E-18	3.56E-19	8.45E-19	2.87E-19	4.80E-19	1.74E-19		257	1.45E-18	7.09E-19	6.56E-19
258	2.02E-18	2.71E-19	7.58E-19	2.60E-19	4.25E-19	1.60E-19		258	1.31E-18	6.00E-19	5.23E-19
259	1.70E-18	2.10E-19	6.77E-19	2.34E-19	3.78E-19	1.51E-19		259	1.19E-18	5.07E-19	4.12E-19
260	1.44E-18	1.66E-19	6.01E-19	2.09E-19	3.36E-19	1.44E-19		260	1.09E-18	4.27E-19	3.22E-19
261	1.22E-18	1.36E-19	5.28E-19	1.86E-19	2.99E-19	1.40E-19		261	1.01E-18	3.58E-19	2.51E-19
262	1.03E-18	1.16E-19	4.60E-19	1.65E-19	2.64E-19	1.37E-19		262	9.36E-19	2.99E-19	1.95E-19
263	8.84E-19	1.03E-19	3.96E-19	1.46E-19	2.33E-19	1.35E-19		263	8.73E-19	2.48E-19	1.53E-19
264	7.65E-19	9.40E-20	3.37E-19	1.30E-19	2.05E-19	1.33E-19		264	8.17E-19	2.06E-19	1.22E-19
265	6.73E-19	8.84E-20	2.83E-19	1.16E-19	1.80E-19	1.32E-19		265	7.66E-19	1.70E-19	1.00E-19
266	6.04E-19	8.48E-20	2.36E-19	1.05E-19	1.58E-19	1.30E-19		266	7.17E-19	1.42E-19	8.52E-20
267	5.54E-19	8.23E-20	1.96E-19	9.59E-20	1.39E-19	1.28E-19		267	6.68E-19	1.19E-19	7.52E-20
268	5.20E-19	8.05E-20	1.62E-19	8.90E-20	1.23E-19	1.26E-19		268	6.19E-19	1.01E-19	6.90E-20
269	4.97E-19	7.89E-20	1.35E-19	8.38E-20	1.10E-19	1.25E-19		269	5.69E-19	8.73E-20	6.54E-20
270	4.83E-19	7.75E-20	1.13E-19	8.00E-20	9.95E-20	1.23E-19		270	5.18E-19	7.65E-20	6.36E-20
271	4.73E-19	7.60E-20	9.55E-20	7.72E-20	9.13E-20	1.21E-19		271	4.66E-19	6.83E-20	6.29E-20
272	4.64E-19	7.44E-20	8.23E-20	7.53E-20	8.47E-20	1.20E-19		272	4.15E-19	6.20E-20	6.28E-20
273	4.55E-19	7.26E-20	7.22E-20	7.37E-20	7.94E-20	1.18E-19		273	3.64E-19	5.71E-20	6.29E-20
274	4.43E-19	7.07E-20	6.45E-20	7.25E-20	7.51E-20	1.16E-19		274	3.17E-19	5.33E-20	6.30E-20
275	4.27E-19	6.86E-20	5.86E-20	7.13E-20	7.15E-20	1.14E-19		275	2.72E-19	5.04E-20	6.30E-20
276	4.08E-19	6.63E-20	5.40E-20	7.00E-20	6.84E-20	1.12E-19		276	2.32E-19	4.80E-20	6.28E-20
277	3.84E-19	6.39E-20	5.03E-20	6.86E-20	6.58E-20	1.09E-19		277	1.96E-19	4.61E-20	6.23E-20
278	3.57E-19	6.14E-20	4.72E-20	6.70E-20	6.36E-20	1.06E-19		278	1.65E-19	4.45E-20	6.14E-20
279	3.28E-19	5.88E-20	4.45E-20	6.51E-20	6.18E-20	1.02E-19		279	1.39E-19	4.31E-20	6.03E-20
280	2.97E-19	5.62E-20	4.22E-20	6.32E-20	6.04E-20	9.87E-20		280	1.18E-19	4.18E-20	5.89E-20
281	2.66E-19	5.35E-20	4.00E-20	6.11E-20	5.94E-20	9.49E-20		281	1.00E-19	4.06E-20	5.73E-20
282	2.36E-19	5.09E-20	3.79E-20	5.89E-20	5.86E-20	9.11E-20		282	8.66E-20	3.94E-20	5.55E-20
283	2.07E-19	4.83E-20	3.59E-20	5.68E-20	5.81E-20	8.73E-20		283	7.58E-20	3.81E-20	5.36E-20
284	1.80E-19	4.57E-20	3.39E-20	5.47E-20	5.76E-20	8.37E-20		284	6.74E-20	3.67E-20	5.16E-20
285	1.56E-19	4.33E-20	3.20E-20	5.27E-20	5.72E-20	8.02E-20		285	6.09E-20	3.53E-20	4.96E-20
286	1.34E-19	4.10E-20	3.01E-20	5.08E-20	5.67E-20	7.70E-20		286	5.59E-20	3.39E-20	4.76E-20
287	1.16E-19	3.88E-20	2.83E-20	4.90E-20	5.59E-20	7.40E-20		287	5.18E-20	3.23E-20	4.56E-20
288	1.01E-19	3.68E-20	2.65E-20	4.73E-20	5.49E-20	7.12E-20		288	4.85E-20	3.07E-20	4.37E-20
289	8.77E-20	3.50E-20	2.48E-20	4.56E-20	5.36E-20	6.86E-20		289	4.56E-20	2.91E-20	4.19E-20
290	7.73E-20	3.33E-20	2.31E-20	4.39E-20	5.20E-20	6.62E-20		290	4.30E-20	2.74E-20	4.01E-20
291	6.90E-20	3.19E-20	2.16E-20	4.22E-20	5.01E-20	6.39E-20		291	4.05E-20	2.58E-20	3.84E-20
292	6.24E-20	3.07E-20	2.01E-20	4.04E-20	4.79E-20	6.18E-20		292	3.82E-20	2.41E-20	3.67E-20
293	5.71E-20	2.96E-20	1.88E-20	3.85E-20	4.55E-20	5.96E-20		293	3.60E-20	2.24E-20	3.51E-20
294	5.29E-20	2.88E-20	1.75E-20	3.66E-20	4.29E-20	5.75E-20		294	3.38E-20	2.08E-20	3.35E-20
295	4.93E-20	2.81E-20	1.63E-20	3.46E-20	4.04E-20	5.53E-20		295	3.17E-20	1.92E-20	3.19E-20
296	4.63E-20	2.76E-20	1.52E-20	3.26E-20	3.79E-20	5.30E-20		296	2.97E-20	1.77E-20	3.04E-20
297	4.36E-20	2.72E-20	1.42E-20	3.06E-20	3.54E-20	5.07E-20		297	2.77E-20	1.63E-20	2.89E-20
298	4.10E-20	2.68E-20	1.33E-20	2.87E-20	3.32E-20	4.84E-20		298	2.59E-20	1.49E-20	2.74E-20
299	3.85E-20	2.65E-20	1.24E-20	2.68E-20	3.11E-20	4.60E-20		299	2.43E-20	1.36E-20	2.59E-20
300	3.60E-20	2.62E-20	1.16E-20	2.51E-20	2.93E-20	4.35E-20		300	2.27E-20	1.24E-20	2.44E-20
301	3.34E-20	2.58E-20	1.08E-20	2.35E-20	2.76E-20	4.11E-20		301	2.14E-20	1.13E-20	2.30E-20
302	3.08E-20	2.53E-20	1.01E-20	2.20E-20	2.62E-20	3.87E-20		302	2.01E-20	1.03E-20	2.16E-20
303	2.82E-20	2.47E-20	9.51E-21	2.07E-20	2.49E-20	3.63E-20		303	1.90E-20	9.33E-21	2.03E-20
304	2.56E-20	2.40E-20	8.96E-21	1.96E-20	2.38E-20	3.40E-20		304	1.80E-20	8.47E-21	1.89E-20
305	2.31E-20	2.31E-20	8.48E-21	1.86E-20	2.28E-20	3.19E-20		305	1.70E-20	7.68E-21	1.77E-20
306	2.07E-20	2.20E-20	8.07E-21	1.77E-20	2.18E-20	2.98E-20		306	1.61E-20	6.96E-21	1.65E-20
307	1.84E-20	2.08E-20	7.74E-21	1.69E-20	2.09E-20	2.79E-20		307	1.53E-20	6.31E-21	1.54E-20
308	1.63E-20	1.95E-20	7.46E-21	1.62E-20	1.99E-20	2.62E-20		308	1.45E-20	5.71E-21	1.43E-20
309	1.43E-20	1.81E-20	7.24E-21	1.56E-20	1.90E-20	2.45E-20		309	1.38E-20	5.15E-21	1.33E-20
310	1.25E-20	1.66E-20	7.07E-21	1.51E-20	1.80E-20	2.30E-20		310	1.30E-20	4.64E-21	1.24E-20
311	1.09E-20	1.50E-20	6.94E-21	1.45E-20	1.69E-20	2.16E-20		311	1.22E-20	4.17E-21	1.15E-20
312	9.44E-21	1.35E-20	6.83E-21	1.40E-20	1.59E-20	2.02E-20		312	1.15E-20	3.73E-21	1.07E-20
313	8.17E-21	1.19E-20	6.74E-21	1.35E-20	1.47E-20	1.90E-20		313	1.08E-20	3.33E-21	1.00E-20
314	7.08E-21	1.04E-20	6.65E-21	1.30E-20	1.36E-20	1.78E-20		314	1.00E-20	2.95E-21	9.42E-21
315	6.14E-21	9.05E-21	6.55E-21	1.24E-20	1.25E-20	1.66E-20		315	9.32E-21	2.61E-21	8.87E-21
316	5.35E-21	7.75E-21	6.43E-21	1.19E-20	1.14E-20	1.54E-20		316	8.62E-21	2.29E-21	8.39E-21
317	4.68E-21	6.56E-21	6.30E-21	1.13E-20	1.03E-20	1.43E-20		317	7.95E-21	1.99E-21	7.98E-21
318	4.14E-21	5.50E-21	6.14E-21	1.07E-20	9.27E-21	1.32E-20		318	7.31E-21	1.73E-21	7.64E-21
319	3.70E-21	4.55E-21	5.95E-21	1.01E-20	8.31E-21	1.22E-20		319	6.70E-21	1.49E-21	7.36E-21
320	3.35E-21	3.73E-21	5.74E-21	9.50E-21	7.45E-21	1.12E-20		320	6.13E-21	1.27E-21	7.13E-21
321	3.08E-21	3.02E-21	5.50E-21	8.90E-21	6.67E-21	1.02E-20		321	5.60E-21	1.07E-21	6.95E-21
322	2.87E-21	2.42E-21	5.24E-21	8.30E-21	5.99E-21	9.30E-21		322	5.09E-21	9.03E-22	6.80E-21
323	2.73E-21	1.91E-21	4.96E-21	7.72E-21	5.42E-21	8.44E-21		323	4.63E-21	7.53E-22	6.67E-21
324	2.63E-21	1.50E-21	4.68E-21	7.15E-21	4.95E-21	7.63E-21		324	4.20E-21	6.22E-22	6.56E-21
325	2.57E-21	1.16E-21	4.38E-21	6.61E-21	4.57E-21	6.87E-21		325	3.79E-21	5.10E-22	6.44E-21
326	2.54E-21	8.94E-22	4.08E-21	6.08E-21	4.28E-21	6.18E-21		326	3.42E-21	4.15E-22	6.32E-21
327	2.53E-21	6.79E-22	3.78E-21	5.58E-21	4.07E-21	5.54E-21		327	3.07E-21	3.34E-22	6.19E-21
328	2.54E-21	5.11E-22	3.49E-21	5.11E-21	3.92E-21	4.95E-21		328	2.75E-21	2.67E-22	6.03E-21
329	2.55E-21	3.81E-22	3.21E-21	4.66E-21	3.84E-21	4.42E-21		329	2.45E-21	2.11E-22	5.84E-21
330	2.56E-21	2.81E-22	2.93E-21	4.24E-21	3.79E-21	3.93E-21		330	2.17E-21	1.65E-22	5.62E-21
331	2.57E-21	2.05E-22	2.66E-21	3.84E-21	3.78E-21	3.48E-21		331	1.91E-21	1.28E-22	5.37E-21
332	2.58E-21	1.48E-22	2.41E-21	3.46E-21	3.78E-21	3.07E-21		332	1.67E-21	9.89E-23	5.09E-21
333	2.57E-21	1.06E-22	2.17E-21	3.11E-21	3.79E-21	2.70E-21		333	1.46E-21	7.55E-23	4.78E-21
334	2.55E-21	7.54E-23	1.94E-21	2.78E-21	3.80E-21	2.37E-21		334	1.26E-21	5.70E-23	4.45E-21
335	2.52E-21	5.30E-23	1.73E-21	2.48E-21	3.80E-21	2.06E-21		335	1.08E-21	4.27E-23	4.10E-21
336	2.47E-21	3.69E-23	1.53E-21	2.19E-21	3.78E-21	1.79E-21		336	9.22E-22	3.17E-23	3.75E-21
337	2.40E-21	2.55E-23	1.35E-21	1.93E-21	3.74E-21	1.54E-21		337	7.80E-22	2.34E-23	3.39E-21
338	2.32E-21	1.75E-23	1.18E-21	1.69E-21	3.68E-21	1.32E-21		338	6.55E-22	1.70E-23	3.04E-21
339	2.23E-21	1.19E-23	1.03E-21	1.46E-21	3.59E-21	1.13E-21		339	5.45E-22	1.23E-23	2.70E-21
340	2.12E-21	7.98E-24	8.91E-22	1.26E-21	3.48E-21	9.53E-22		340	4.50E-22	8.83E-24	2.37E-21
341	1.99E-21	5.33E-24	7.65E-22	1.08E-21	3.34E-21	8.00E-22		341	3.69E-22	6.28E-24	2.06E-21
342	1.86E-21	3.53E-24	6.52E-22	9.19E-22	3.19E-21	6.67E-22		342	3.00E-22	4.42E-24	1.78E-21
343	1.73E-21	2.32E-24	5.52E-22	7.76E-22	3.01E-21	5.52E-22		343	2.42E-22	3.09E-24	1.52E-21
344	1.59E-21	1.51E-24	4.64E-22	6.50E-22	2.82E-21	4.54E-22		344	1.93E-22	2.14E-24	1.28E-21
345	1.45E-21	9.75E-25	3.87E-22	5.40E-22	2.62E-21	3.70E-22		345	1.53E-22	1.47E-24	1.07E-21
346	1.30E-21	6.25E-25	3.21E-22	4.45E-22	2.42E-21	2.99E-22		346	1.21E-22	1.00E-24	8.90E-22
347	1.17E-21	3.98E-25	2.64E-22	3.65E-22	2.21E-21	2.40E-22		347	9.43E-23	6.78E-25	7.32E-22
348	1.03E-21	2.51E-25	2.15E-22	2.96E-22	2.00E-21	1.91E-22		348	7.30E-23	4.55E-25	5.96E-22
349	9.09E-22	1.58E-25	1.74E-22	2.39E-22	1.80E-21	1.51E-22		349	5.61E-23	3.03E-25	4.81E-22
350	7.92E-22	9.82E-26	1.40E-22	1.91E-22	1.60E-21	1.18E-22		350	4.28E-23	2.00E-25	3.85E-22
351	6.84E-22	6.07E-26	1.12E-22	1.52E-22	1.42E-21	9.20E-23		351	3.24E-23	1.31E-25	3.05E-22
352	5.86E-22	3.73E-26	8.83E-23	1.19E-22	1.24E-21	7.10E-23		352	2.43E-23	8.53E-26	2.40E-22
353	4.98E-22	2.27E-26	6.94E-23	9.34E-23	1.08E-21	5.44E-23		353	1.81E-23	5.51E-26	1.87E-22
354	4.19E-22	1.38E-26	5.41E-23	7.25E-23	9.33E-22	4.14E-23		354	1.34E-23	3.54E-26	1.45E-22
355	3.50E-22	8.29E-27	4.19E-23	5.59E-23	8.00E-22	3.12E-23		355	9.85E-24	2.25E-26	1.11E-22
356	2.90E-22	4.96E-27	3.22E-23	4.28E-23	6.80E-22	2.34E-23		356	7.19E-24	1.43E-26	8.43E-23
357	2.38E-22	2.95E-27	2.45E-23	3.25E-23	5.74E-22	1.74E-23		357	5.20E-24	8.95E-27	6.37E-23
358	1.94E-22	1.74E-27	1.86E-23	2.45E-23	4.81E-22	1.28E-23		358	3.74E-24	5.59E-27	4.77E-23
359	1.57E-22	1.02E-27	1.39E-23	1.84E-23	4.00E-22	9.41E-24		359	2.67E-24	3.47E-27	3.54E-23
360	1.26E-22	5.97E-28	1.04E-23	1.37E-23	3.30E-22	6.85E-24		360	1.90E-24	2.14E-27	2.61E-23
361	1.00E-22	3.46E-28	7.72E-24	1.01E-23	2.71E-22	4.96E-24		361	1.34E-24	1.31E-27	1.91E-23
362	7.91E-23	2.00E-28	5.68E-24	7.44E-24	2.21E-22	3.56E-24		362	9.35E-25	7.96E-28	1.39E-23
363	6.20E-23	1.15E-28	4.15E-24	5.43E-24	1.78E-22	2.54E-24		363	6.51E-25	4.81E-28	1.00E-23
364	4.82E-23	6.53E-29	3.02E-24	3.94E-24	1.43E-22	1.80E-24		364	4.50E-25	2.89E-28	7.20E-24
365	3.73E-23	3.71E-29	2.18E-24	2.84E-24	1.14E-22	1.27E-24		365	3.09E-25	1.73E-28	5.13E-24
366	2.86E-23	2.09E-29	1.56E-24	2.04E-24	9.06E-23	8.88E-25		366	2.11E-25	1.03E-28	3.63E-24
367	2.18E-23	1.18E-29	1.11E-24	1.45E-24	7.13E-23	6.18E-25		367	1.43E-25	6.07E-29	2.55E-24
368	1.65E-23	6.57E-30	7.87E-25	1.03E-24	5.58E-23	4.27E-25		368	9.64E-26	3.57E-29	1.78E-24
369	1.24E-23	3.65E-30	5.54E-25	7.24E-25	4.33E-23	2.94E-25		369	6.46E-26	2.09E-29	1.23E-24
370	9.25E-24	2.02E-30	3.87E-25	5.07E-25	3.35E-23	2.01E-25		370	4.31E-26	1.21E-29	8.50E-25
371	6.86E-24	1.11E-30	2.69E-25	3.53E-25	2.57E-23	1.36E-25		371	2.86E-26	7.01E-30	5.82E-25
372	5.06E-24	6.09E-31	1.86E-25	2.44E-25	1.96E-23	9.21E-26		372	1.88E-26	4.04E-30	3.96E-25
373	3.70E-24	3.32E-31	1.28E-25	1.68E-25	1.49E-23	6.19E-26		373	1.23E-26	2.31E-30	2.68E-25
374	2.69E-24	1.81E-31	8.74E-26	1.15E-25	1.12E-23	4.14E-26		374	8.05E-27	1.32E-30	1.81E-25
375	1.95E-24	9.76E-32	5.94E-26	7.86E-26	8.39E-24	2.75E-26		375	5.22E-27	7.47E-31	1.21E-25
376	1.40E-24	5.25E-32	4.01E-26	5.33E-26	6.25E-24	1.82E-26		376	3.37E-27	4.22E-31	8.04E-26
377	1.00E-24	2.82E-32	2.70E-26	3.60E-26	4.63E-24	1.20E-26		377	2.16E-27	2.37E-31	5.32E-26
378	7.12E-25	1.50E-32	1.80E-26	2.42E-26	3.41E-24	7.83E-27		378	1.38E-27	1.33E-31	3.50E-26
379	5.03E-25	8.00E-33	1.20E-26	1.62E-26	2.50E-24	5.10E-27		379	8.78E-28	7.38E-32	2.29E-26
380	3.54E-25	4.24E-33	7.93E-27	1.07E-26	1.82E-24	3.30E-27		380	5.55E-28	4.09E-32	1.49E-26
381	2.47E-25	2.24E-33	5.22E-27	7.11E-27	1.32E-24	2.13E-27		381	3.49E-28	2.26E-32	9.68E-27
382	1.72E-25	1.18E-33	3.42E-27	4.69E-27	9.50E-25	1.37E-27		382	2.19E-28	1.24E-32	6.25E-27
383	1.19E-25	6.16E-34	2.23E-27	3.07E-27	6.81E-25	8.75E-28		383	1.37E-28	6.80E-33	4.01E-27
384	8.17E-26	3.21E-34	1.45E-27	2.01E-27	4.86E-25	5.56E-28		384	8.48E-29	3.71E-33	2.56E-27
385	5.59E-26	1.67E-34	9.36E-28	1.31E-27	3.45E-25	3.52E-28		385	5.24E-29	2.02E-33	1.63E-27
386	3.81E-26	8.66E-35	6.02E-28	8.46E-28	2.43E-25	2.22E-28		386	3.23E-29	1.09E-33	1.03E-27
387	2.58E-26	4.48E-35	3.85E-28	5.45E-28	1.71E-25	1.40E-28		387	1.98E-29	5.89E-34	6.49E-28
388	1.74E-26	2.30E-35	2.46E-28	3.50E-28	1.20E-25	8.73E-29		388	1.21E-29	3.16E-34	4.07E-28
389	1.17E-26	1.18E-35	1.56E-28	2.24E-28	8.32E-26	5.44E-29		389	7.33E-30	1.69E-34	2.54E-28
390	7.80E-27	6.05E-36	9.85E-29	1.43E-28	5.77E-26	3.37E-29		390	4.44E-30	9.04E-35	1.58E-28
391	5.19E-27	3.09E-36	6.20E-29	9.06E-29	3.98E-26	2.08E-29		391	2.68E-30	4.81E-35	9.78E-29
392	3.44E-27	1.57E-36	3.88E-29	5.72E-29	2.73E-26	1.28E-29		392	1.61E-30	2.55E-35	6.03E-29
393	2.26E-27	7.96E-37	2.43E-29	3.60E-29	1.87E-26	7.87E-30		393	9.62E-31	1.35E-35	3.70E-29
394	1.49E-27	4.02E-37	1.51E-29	2.26E-29	1.27E-26	4.81E-30		394	5.73E-31	7.09E-36	2.27E-29
395	9.72E-28	2.03E-37	9.34E-30	1.41E-29	8.60E-27	2.93E-30		395	3.41E-31	3.72E-36	1.38E-29
396	6.33E-28	1.02E-37	5.76E-30	8.81E-30	5.81E-27	1.77E-30		396	2.02E-31	1.95E-36	8.38E-30
397	4.10E-28	5.12E-38	3.54E-30	5.47E-30	3.90E-27	1.07E-30		397	1.19E-31	1.02E-36	5.07E-30
398	2.65E-28	2.56E-38	2.17E-30	3.38E-30	2.61E-27	6.46E-31		398	6.99E-32	5.29E-37	3.06E-30
399	1.70E-28	1.28E-38	1.33E-30	2.08E-30	1.74E-27	3.88E-31		399	4.09E-32	2.75E-37	1.84E-30
400	1.09E-28	6.36E-39	8.06E-31	1.28E-30	1.16E-27	2.32E-31		400	2.39E-32	1.42E-37	1.10E-30
401	6.96E-29	3.16E-39	4.89E-31	7.84E-31	7.64E-28	1.38E-31		401	1.39E-32	7.33E-38	6.55E-31
402	4.43E-29	1.56E-39	2.95E-31	4.79E-31	5.04E-28	8.23E-32		402	8.07E-33	3.77E-38	3.89E-31
403	2.81E-29	7.73E-40	1.78E-31	2.91E-31	3.31E-28	4.88E-32		403	4.67E-33	1.94E-38	2.31E-31
404	1.77E-29	3.81E-40	1.07E-31	1.77E-31	2.16E-28	2.88E-32		404	2.69E-33	9.92E-39	1.36E-31
405	1.12E-29	1.88E-40	6.38E-32	1.07E-31	1.41E-28	1.70E-32		405	1.55E-33	5.07E-39	8.02E-32
406	6.99E-30	9.22E-41	3.81E-32	6.44E-32	9.15E-29	9.97E-33		406	8.87E-34	2.58E-39	4.71E-32
407	4.37E-30	4.52E-41	2.26E-32	3.87E-32	5.92E-29	5.84E-33		407	5.07E-34	1.31E-39	2.76E-32
408	2.72E-30	2.21E-41	1.34E-32	2.32E-32	3.82E-29	3.41E-33		408	2.89E-34	6.67E-40	1.61E-32
409	1.69E-30	1.08E-41	7.94E-33	1.39E-32	2.46E-29	1.99E-33		409	1.64E-34	3.37E-40	9.35E-33
410	1.05E-30	5.26E-42	4.68E-33	8.27E-33	1.57E-29	1.16E-33		410	9.31E-35	1.70E-40	5.43E-33
411	6.46E-31	2.56E-42	2.75E-33	4.92E-33	1.01E-29	6.69E-34		411	5.26E-35	8.59E-41	3.14E-33
412	3.97E-31	1.24E-42	1.61E-33	2.92E-33	6.40E-30	3.87E-34		412	2.97E-35	4.32E-41	1.81E-33
413	2.44E-31	6.02E-43	9.43E-34	1.72E-33	4.06E-30	2.23E-34		413	1.67E-35	2.17E-41	1.04E-33
414	1.49E-31	2.91E-43	5.50E-34	1.02E-33	2.57E-30	1.28E-34		414	9.37E-36	1.09E-41	5.98E-34
415	9.09E-32	1.41E-43	3.20E-34	5.98E-34	1.62E-30	7.36E-35		415	5.24E-36	5.44E-42	3.43E-34
416	5.53E-32	6.79E-44	1.86E-34	3.51E-34	1.02E-30	4.21E-35		416	2.93E-36	2.72E-42	1.96E-34
417	3.35E-32	3.27E-44	1.07E-34	2.06E-34	6.40E-31	2.41E-35		417	1.63E-36	1.35E-42	1.11E-34
418	2.03E-32	1.57E-44	6.20E-35	1.20E-34	4.00E-31	1.37E-35		418	9.08E-37	6.73E-43	6.34E-35
419	1.22E-32	7.56E-45	3.57E-35	7.00E-35	2.50E-31	7.79E-36		419	5.03E-37	3.34E-43	3.59E-35
420	7.36E-33	3.63E-45	2.05E-35	4.07E-35	1.55E-31	4.42E-36		420	2.79E-37	1.66E-43	2.03E-35
421	4.42E-33	1.74E-45	1.18E-35	2.36E-35	9.65E-32	2.50E-36		421	1.54E-37	8.21E-44	1.15E-35
422	2.65E-33	8.31E-46	6.73E-36	1.37E-35	5.97E-32	1.41E-36		422	8.49E-38	4.06E-44	6.46E-36
423	1.58E-33	3.97E-46	3.84E-36	7.89E-36	3.69E-32	7.97E-37		423	4.67E-38	2.00E-44	3.63E-36
424	9.42E-34	1.89E-46	2.19E-36	4.55E-36	2.27E-32	4.49E-37		424	2.56E-38	9.87E-45	2.04E-36
425	5.60E-34	9.03E-47	1.25E-36	2.62E-36	1.39E-32	2.52E-37		425	1.41E-38	4.86E-45	1.14E-36
426	3.32E-34	4.30E-47	7.07E-37	1.50E-36	8.54E-33	1.41E-37		426	7.69E-39	2.39E-45	6.38E-37
427	1.97E-34	2.04E-47	4.00E-37	8.61E-37	5.22E-33	7.91E-38		427	4.20E-39	1.17E-45	3.56E-37
428	1.16E-34	9.71E-48	2.26E-37	4.92E-37	3.19E-33	4.42E-38		428	2.29E-39	5.74E-46	1.98E-37
429	6.85E-35	4.61E-48	1.28E-37	2.81E-37	1.94E-33	2.46E-38		429	1.25E-39	2.81E-46	1.10E-37
430	4.03E-35	2.19E-48	7.18E-38	1.60E-37	1.18E-33	1.37E-38		430	6.77E-40	1.38E-46	6.10E-38
431	2.37E-35	1.04E-48	4.04E-38	9.11E-38	7.14E-34	7.62E-39		431	3.67E-40	6.72E-47	3.38E-38
432	1.39E-35	4.90E-49	2.27E-38	5.17E-38	4.32E-34	4.23E-39		432	1.99E-40	3.28E-47	1.87E-38
433	8.10E-36	2.32E-49	1.27E-38	2.93E-38	2.60E-34	2.34E-39		433	1.08E-40	1.60E-47	1.03E-38
434	4.73E-36	1.10E-49	7.10E-39	1.66E-38	1.57E-34	1.29E-39		434	5.80E-41	7.78E-48	5.68E-39
435	2.76E-36	5.17E-50	3.96E-39	9.37E-39	9.43E-35	7.15E-40		435	3.13E-41	3.78E-48	3.12E-39
436	1.60E-36	2.44E-50	2.21E-39	5.28E-39	5.66E-35	3.94E-40		436	1.68E-41	1.84E-48	1.72E-39
437	9.30E-37	1.15E-50	1.23E-39	2.97E-39	3.39E-35	2.17E-40		437	9.05E-42	8.92E-49	9.41E-40
438	5.39E-37	5.42E-51	6.83E-40	1.67E-39	2.02E-35	1.19E-40		438	4.86E-42	4.33E-49	5.15E-40
439	3.12E-37	2.55E-51	3.79E-40	9.39E-40	1.21E-35	6.55E-41		439	2.61E-42	2.10E-49	2.82E-40
440	1.80E-37	1.20E-51	2.10E-40	5.26E-40	7.19E-36	3.59E-41		440	1.40E-42	1.02E-49	1.54E-40
441	1.04E-37	5.64E-52	1.16E-40	2.95E-40	4.28E-36	1.97E-41		441	7.46E-43	4.91E-50	8.39E-41
442	5.98E-38	2.65E-52	6.43E-41	1.65E-40	2.54E-36	1.08E-41		442	3.99E-43	2.37E-50	4.57E-41
443	3.44E-38	1.25E-52	3.55E-41	9.20E-41	1.50E-36	5.88E-42		443	2.13E-43	1.15E-50	2.49E-41
444	1.97E-38	5.85E-53	1.95E-41	5.13E-41	8.90E-37	3.21E-42		444	1.13E-43	5.54E-51	1.35E-41
445	1.13E-38	2.74E-53	1.08E-41	2.86E-41	5.25E-37	1.75E-42		445	6.03E-44	2.67E-51	7.33E-42
446	6.47E-39	1.29E-53	5.92E-42	1.59E-41	3.10E-37	9.52E-43		446	3.21E-44	1.29E-51	3.98E-42
447	3.70E-39	6.03E-54	3.25E-42	8.83E-42	1.82E-37	5.18E-43		447	1.70E-44	6.21E-52	2.15E-42
448	2.11E-39	2.83E-54	1.78E-42	4.90E-42	1.07E-37	2.81E-43		448	9.04E-45	2.99E-52	1.16E-42
449	1.20E-39	1.32E-54	9.77E-43	2.71E-42	6.30E-38	1.53E-43		449	4.79E-45	1.44E-52	6.29E-43
450	6.86E-40	6.20E-55	5.35E-43	1.50E-42	3.69E-38	8.28E-44		450	2.54E-45	6.92E-53	3.39E-43
451	3.90E-40	2.90E-55	2.92E-43	8.31E-43	2.16E-38	4.48E-44		451	1.34E-45	3.33E-53	1.83E-43
452	2.21E-40	1.36E-55	1.60E-43	4.59E-43	1.26E-38	2.43E-44		452	7.10E-46	1.60E-53	9.86E-44
453	1.26E-40	6.36E-56	8.71E-44	2.53E-43	7.39E-39	1.31E-44		453	3.75E-46	7.68E-54	5.31E-44
454	7.12E-41	2.98E-56	4.75E-44	1.40E-43	4.31E-39	7.09E-45		454	1.98E-46	3.69E-54	2.85E-44
455	4.03E-41	1.39E-56	2.59E-44	7.69E-44	2.51E-39	3.83E-45		455	1.04E-46	1.77E-54	1.53E-44
456	2.28E-41	6.51E-57	1.41E-44	4.23E-44	1.46E-39	2.06E-45		456	5.50E-47	8.49E-55	8.23E-45
457	1.29E-41	3.04E-57	7.66E-45	2.33E-44	8.49E-40	1.11E-45		457	2.90E-47	4.07E-55	4.41E-45
458	7.26E-42	1.42E-57	4.16E-45	1.28E-44	4.93E-40	5.99E-46		458	1.53E-47	1.95E-55	2.37E-45
459	4.09E-42	6.65E-58	2.26E-45	7.02E-45	2.86E-40	3.22E-46		459	8.02E-48	9.37E-56	1.27E-45
460	2.31E-42	3.11E-58	1.22E-45	3.85E-45	1.65E-40	1.73E-46		460	4.22E-48	4.49E-56	6.78E-46
461	1.30E-42	1.45E-58	6.64E-46	2.11E-45	9.57E-41	9.30E-47		461	2.21E-48	2.15E-56	3.62E-46
462	7.29E-43	6.80E-59	3.59E-46	1.15E-45	5.53E-41	5.00E-47		462	1.16E-48	1.03E-56	1.94E-46
463	4.10E-43	3.18E-59	1.95E-46	6.32E-46	3.20E-41	2.68E-47		463	6.10E-49	4.94E-57	1.03E-46
464	2.30E-43	1.48E-59	1.05E-46	3.45E-46	1.84E-41	1.44E-47		464	3.20E-49	2.36E-57	5.52E-47
465	1.29E-43	6.94E-60	5.69E-47	1.89E-46	1.06E-41	7.70E-48		465	1.68E-49	1.13E-57	2.94E-47
466	7.22E-44	3.24E-60	3.07E-47	1.03E-46	6.12E-42	4.13E-48		466	8.77E-50	5.42E-58	1.57E-47
467	4.04E-44	1.52E-60	1.66E-47	5.62E-47	3.52E-42	2.21E-48		467	4.59E-50	2.59E-58	8.36E-48
468	2.26E-44	7.09E-61	8.94E-48	3.07E-47	2.02E-42	1.18E-48		468	2.40E-50	1.24E-58	4.45E-48
469	1.26E-44	3.31E-61	4.82E-48	1.67E-47	1.16E-42	6.32E-49		469	1.26E-50	5.94E-59	2.37E-48
470	7.06E-45	1.55E-61	2.60E-48	9.10E-48	6.67E-43	3.38E-49		470	6.57E-51	2.85E-59	1.26E-48
471	3.94E-45	7.25E-62	1.40E-48	4.96E-48	3.82E-43	1.81E-49		471	3.44E-51	1.36E-59	6.71E-49
472	2.20E-45	3.39E-62	7.54E-49	2.70E-48	2.19E-43	9.65E-50		472	1.79E-51	6.52E-60	3.56E-49
473	1.23E-45	1.59E-62	4.06E-49	1.47E-48	1.25E-43	5.15E-50		473	9.37E-52	3.12E-60	1.89E-49
474	6.83E-46	7.42E-63	2.18E-49	7.97E-49	7.18E-44	2.75E-50		474	4.89E-52	1.49E-60	1.01E-49
475	3.81E-46	3.47E-63	1.17E-49	4.33E-49	4.11E-44	1.47E-50		475	2.55E-52	7.15E-61	5.34E-50
476	2.12E-46	1.63E-63	6.31E-50	2.35E-49	2.35E-44	7.82E-51		476	1.33E-52	3.42E-61	2.83E-50
477	1.18E-46	7.61E-64	3.39E-50	1.28E-49	1.34E-44	4.17E-51		477	6.95E-53	1.64E-61	1.50E-50
478	6.55E-47	3.56E-64	1.82E-50	6.93E-50	7.65E-45	2.22E-51		478	3.63E-53	7.85E-62	7.97E-51
479	3.64E-47	1.67E-64	9.77E-51	3.76E-50	4.36E-45	1.18E-51		479	1.89E-53	3.76E-62	4.23E-51
480	2.02E-47	7.82E-65	5.24E-51	2.04E-50	2.49E-45	6.31E-52		480	9.86E-54	1.80E-62	2.24E-51
481	1.12E-47	3.67E-65	2.81E-51	1.11E-50	1.42E-45	3.36E-52		481	5.14E-54	8.63E-63	1.19E-51
482	6.24E-48	1.72E-65	1.51E-51	5.99E-51	8.07E-46	1.79E-52		482	2.68E-54	4.14E-63	6.30E-52
483	3.46E-48	8.07E-66	8.09E-52	3.24E-51	4.59E-46	9.52E-53		483	1.40E-54	1.98E-63	3.33E-52
484	1.92E-48	3.79E-66	4.34E-52	1.76E-51	2.61E-46	5.07E-53		484	7.27E-55	9.50E-64	1.77E-52
485	1.06E-48	1.78E-66	2.33E-52	9.52E-52	1.49E-46	2.70E-53		485	3.79E-55	4.56E-64	9.35E-53
486	5.89E-49	8.34E-67	1.25E-52	5.15E-52	8.44E-47	1.43E-53		486	1.97E-55	2.19E-64	4.95E-53
487	3.27E-49	3.92E-67	6.68E-53	2.79E-52	4.80E-47	7.63E-54		487	1.03E-55	1.05E-64	2.62E-53
488	1.81E-49	1.84E-67	3.58E-53	1.51E-52	2.72E-47	4.06E-54		488	5.36E-56	5.03E-65	1.39E-53
489	1.00E-49	8.66E-68	1.92E-53	8.16E-53	1.55E-47	2.16E-54		489	2.79E-56	2.42E-65	7.35E-54
490	5.54E-50	4.07E-68	1.03E-53	4.42E-53	8.77E-48	1.15E-54		490	1.45E-56	1.16E-65	3.89E-54
491	3.07E-50	1.92E-68	5.50E-54	2.39E-53	4.98E-48	6.11E-55		491	7.57E-57	5.58E-66	2.06E-54
492	1.70E-50	9.03E-69	2.94E-54	1.29E-53	2.82E-48	3.25E-55		492	3.94E-57	2.68E-66	1.09E-54
493	9.39E-51	4.25E-69	1.58E-54	6.98E-54	1.60E-48	1.73E-55		493	2.05E-57	1.29E-66	5.77E-55
494	5.19E-51	2.00E-69	8.44E-55	3.78E-54	9.07E-49	9.19E-56		494	1.07E-57	6.19E-67	3.05E-55
495	2.87E-51	9.45E-70	4.52E-55	2.04E-54	5.14E-49	4.89E-56		495	5.57E-58	2.98E-67	1.61E-55
496	1.59E-51	4.46E-70	2.42E-55	1.10E-54	2.91E-49	2.60E-56		496	2.90E-58	1.43E-67	8.54E-56
497	8.78E-52	2.10E-70	1.30E-55	5.97E-55	1.65E-49	1.38E-56		497	1.51E-58	6.91E-68	4.52E-56
498	4.85E-52	9.94E-71	6.94E-56	3.22E-55	9.33E-50	7.35E-57		498	7.88E-59	3.33E-68	2.39E-56
499	2.68E-52	4.70E-71	3.71E-56	1.74E-55	5.28E-50	3.91E-57		499	4.11E-59	1.60E-68	1.27E-56
500	1.48E-52	2.22E-71	1.99E-56	9.42E-56	2.99E-50	2.08E-57		500	2.14E-59	7.73E-69	6.71E-57
501	8.19E-53	1.05E-71	1.06E-56	5.09E-56	1.69E-50	1.11E-57		501	1.12E-59	3.73E-69	3.55E-57
502	4.52E-53	4.97E-72	5.70E-57	2.75E-56	9.57E-51	5.88E-58		502	5.82E-60	1.80E-69	1.88E-57
503	2.50E-53	2.35E-72	3.05E-57	1.49E-56	5.41E-51	3.13E-58		503	3.04E-60	8.68E-70	9.95E-58
504	1.38E-53	1.12E-72	1.64E-57	8.05E-57	3.06E-51	1.66E-58		504	1.58E-60	4.19E-70	5.27E-58
505	7.63E-54	5.29E-73	8.76E-58	4.35E-57	1.73E-51	8.86E-59		505	8.26E-61	2.03E-70	2.79E-58
506	4.21E-54	2.51E-73	4.69E-58	2.35E-57	9.79E-52	4.71E-59		506	4.31E-61	9.80E-71	1.48E-58
507	2.33E-54	1.19E-73	2.51E-58	1.27E-57	5.54E-52	2.51E-59		507	2.25E-61	4.74E-71	7.84E-59
508	1.29E-54	5.66E-74	1.35E-58	6.88E-58	3.13E-52	1.34E-59		508	1.17E-61	2.30E-71	4.15E-59
509	7.11E-55	2.69E-74	7.22E-59	3.72E-58	1.77E-52	7.12E-60		509	6.13E-62	1.11E-71	2.20E-59
510	3.93E-55	1.28E-74	3.87E-59	2.01E-58	1.00E-52	3.79E-60		510	3.20E-62	5.39E-72	1.17E-59
511	2.17E-55	6.10E-75	2.07E-59	1.09E-58	5.65E-53	2.02E-60		511	1.67E-62	2.61E-72	6.19E-60
512	1.20E-55	2.90E-75	1.11E-59	5.89E-59	3.20E-53	1.08E-60		512	8.75E-63	1.27E-72	3.28E-60
513	6.63E-56	1.38E-75	5.96E-60	3.19E-59	1.81E-53	5.74E-61		513	4.57E-63	6.15E-73	1.74E-60
514	3.66E-56	6.60E-76	3.20E-60	1.73E-59	1.02E-53	3.06E-61		514	2.39E-63	2.99E-73	9.24E-61
515	2.02E-56	3.15E-76	1.72E-60	9.34E-60	5.77E-54	1.63E-61		515	1.25E-63	1.45E-73	4.91E-61
516	1.12E-56	1.51E-76	9.21E-61	5.06E-60	3.26E-54	8.70E-62		516	6.55E-64	7.07E-74	2.60E-61
517	6.19E-57	7.20E-77	4.95E-61	2.74E-60	1.85E-54	4.64E-62		517	3.43E-64	3.44E-74	1.38E-61
518	3.42E-57	3.44E-77	2.66E-61	1.48E-60	1.04E-54	2.48E-62		518	1.79E-64	1.67E-74	7.35E-62
519	1.89E-57	1.65E-77	1.43E-61	8.04E-61	5.90E-55	1.32E-62		519	9.40E-65	8.16E-75	3.91E-62
520	1.05E-57	7.90E-78	7.66E-62	4.36E-61	3.34E-55	7.06E-63		520	4.93E-65	3.98E-75	2.08E-62
521	5.79E-58	3.79E-78	4.12E-62	2.36E-61	1.89E-55	3.77E-63		521	2.58E-65	1.94E-75	1.10E-62
522	3.20E-58	1.82E-78	2.21E-62	1.28E-61	1.07E-55	2.02E-63		522	1.35E-65	9.48E-76	5.87E-63
523	1.77E-58	8.73E-79	1.19E-62	6.95E-62	6.04E-56	1.08E-63		523	7.11E-66	4.63E-76	3.13E-63
524	9.81E-59	4.20E-79	6.40E-63	3.77E-62	3.41E-56	5.76E-64		524	3.73E-66	2.26E-76	1.66E-63
525	5.43E-59	2.02E-79	3.44E-63	2.05E-62	1.93E-56	3.08E-64		525	1.96E-66	1.11E-76	8.86E-64
526	3.01E-59	9.71E-80	1.85E-63	1.11E-62	1.09E-56	1.65E-64		526	1.03E-66	5.42E-77	4.72E-64
527	1.67E-59	4.68E-80	9.98E-64	6.04E-63	6.19E-57	8.83E-65		527	5.41E-67	2.66E-77	2.52E-64
528	9.24E-60	2.26E-80	5.38E-64	3.28E-63	3.50E-57	4.73E-65		528	2.84E-67	1.30E-77	1.34E-64
529	5.12E-60	1.09E-80	2.90E-64	1.78E-63	1.98E-57	2.53E-65		529	1.50E-67	6.39E-78	7.16E-65
530	2.84E-60	5.26E-81	1.56E-64	9.69E-64	1.12E-57	1.36E-65		530	7.87E-68	3.14E-78	3.82E-65
531	1.57E-60	2.54E-81	8.42E-65	5.27E-64	6.36E-58	7.28E-66		531	4.15E-68	1.54E-78	2.04E-65
532	8.73E-61	1.23E-81	4.54E-65	2.87E-64	3.60E-58	3.91E-66		532	2.18E-68	7.58E-79	1.09E-65
533	4.84E-61	5.95E-82	2.45E-65	1.56E-64	2.04E-58	2.10E-66		533	1.15E-68	3.73E-79	5.82E-66
534	2.69E-61	2.88E-82	1.32E-65	8.49E-65	1.16E-58	1.13E-66		534	6.07E-69	1.84E-79	3.11E-66
535	1.49E-61	1.40E-82	7.15E-66	4.63E-65	6.56E-59	6.05E-67		535	3.20E-69	9.06E-80	1.66E-66
536	8.29E-62	6.78E-83	3.86E-66	2.52E-65	3.72E-59	3.25E-67		536	1.69E-69	4.47E-80	8.90E-67
537	4.61E-62	3.30E-83	2.09E-66	1.37E-65	2.11E-59	1.75E-67		537	8.93E-70	2.20E-80	4.77E-67
538	2.56E-62	1.60E-83	1.13E-66	7.49E-66	1.20E-59	9.40E-68		538	4.72E-70	1.09E-80	2.55E-67
539	1.42E-62	7.80E-84	6.11E-67	4.09E-66	6.79E-60	5.06E-68		539	2.49E-70	5.38E-81	1.37E-67
540	7.92E-63	3.80E-84	3.31E-67	2.23E-66	3.86E-60	2.72E-68		540	1.32E-70	2.66E-81	7.33E-68
541	4.40E-63	1.85E-84	1.79E-67	1.22E-66	2.19E-60	1.47E-68		541	6.98E-71	1.32E-81	3.93E-68
542	2.45E-63	9.03E-85	9.71E-68	6.66E-67	1.24E-60	7.91E-69		542	3.70E-71	6.54E-82	2.11E-68
543	1.37E-63	4.41E-85	5.27E-68	3.64E-67	7.07E-61	4.26E-69		543	1.96E-71	3.24E-82	1.13E-68
544	7.60E-64	2.16E-85	2.86E-68	1.99E-67	4.02E-61	2.30E-69		544	1.04E-71	1.61E-82	6.09E-69
545	4.24E-64	1.05E-85	1.55E-68	1.09E-67	2.28E-61	1.24E-69		545	5.51E-72	8.00E-83	3.27E-69
546	2.36E-64	5.16E-86	8.42E-69	5.96E-68	1.30E-61	6.71E-70		546	2.93E-72	3.98E-83	1.76E-69
547	1.32E-64	2.53E-86	4.57E-69	3.26E-68	7.39E-62	3.62E-70		547	1.55E-72	1.98E-83	9.48E-70
548	7.35E-65	1.24E-86	2.48E-69	1.79E-68	4.20E-62	1.96E-70		548	8.26E-73	9.86E-84	5.10E-70
549	4.10E-65	6.09E-87	1.35E-69	9.79E-69	2.39E-62	1.06E-70		549	4.39E-73	4.91E-84	2.75E-70
550	2.29E-65	2.99E-87	7.35E-70	5.37E-69	1.36E-62	5.74E-71		550	2.34E-73	2.45E-84	1.48E-70
551	1.28E-65	1.47E-87	4.00E-70	2.95E-69	7.77E-63	3.11E-71		551	1.24E-73	1.22E-84	7.99E-71
552	7.15E-66	7.25E-88	2.18E-70	1.62E-69	4.43E-63	1.68E-71		552	6.63E-74	6.12E-85	4.31E-71
553	4.00E-66	3.57E-88	1.19E-70	8.88E-70	2.52E-63	9.13E-72		553	3.53E-74	3.06E-85	2.33E-71
554	2.24E-66	1.76E-88	6.48E-71	4.88E-70	1.44E-63	4.95E-72		554	1.89E-74	1.53E-85	1.26E-71
555	1.25E-66	8.70E-89	3.53E-71	2.68E-70	8.22E-64	2.69E-72		555	1.01E-74	7.67E-86	6.80E-72
556	7.01E-67	4.30E-89	1.93E-71	1.48E-70	4.69E-64	1.46E-72		556	5.38E-75	3.85E-86	3.68E-72
557	3.93E-67	2.13E-89	1.05E-71	8.12E-71	2.68E-64	7.93E-73		557	2.87E-75	1.93E-86	1.99E-72
558	2.20E-67	1.05E-89	5.76E-72	4.47E-71	1.53E-64	4.31E-73		558	1.54E-75	9.70E-87	1.08E-72
559	1.23E-67	5.22E-90	3.15E-72	2.47E-71	8.75E-65	2.35E-73		559	8.22E-76	4.88E-87	5.84E-73
560	6.93E-68	2.59E-90	1.72E-72	1.36E-71	5.00E-65	1.28E-73		560	4.40E-76	2.45E-87	3.17E-73
561	3.89E-68	1.28E-90	9.43E-73	7.50E-72	2.86E-65	6.96E-74		561	2.36E-76	1.24E-87	1.72E-73
562	2.18E-68	6.39E-91	5.16E-73	4.14E-72	1.64E-65	3.79E-74		562	1.27E-76	6.23E-88	9.33E-74
563	1.23E-68	3.18E-91	2.83E-73	2.29E-72	9.37E-66	2.07E-74		563	6.79E-77	3.15E-88	5.07E-74
564	6.90E-69	1.58E-91	1.55E-73	1.26E-72	5.37E-66	1.13E-74		564	3.65E-77	1.59E-88	2.76E-74
565	3.88E-69	7.88E-92	8.52E-74	6.98E-73	3.08E-66	6.17E-75		565	1.96E-77	8.03E-89	1.50E-74
566	2.18E-69	3.93E-92	4.68E-74	3.86E-73	1.76E-66	3.37E-75		566	1.05E-77	4.06E-89	8.16E-75
567	1.23E-69	1.96E-92	2.57E-74	2.14E-73	1.01E-66	1.84E-75		567	5.67E-78	2.06E-89	4.45E-75
568	6.93E-70	9.82E-93	1.41E-74	1.18E-73	5.81E-67	1.01E-75		568	3.05E-78	1.04E-89	2.42E-75
569	3.91E-70	4.91E-93	7.78E-75	6.56E-74	3.34E-67	5.52E-76		569	1.64E-78	5.29E-90	1.32E-75
570	2.20E-70	2.46E-93	4.28E-75	3.64E-74	1.92E-67	3.03E-76		570	8.87E-79	2.69E-90	7.21E-76
571	1.24E-70	1.23E-93	2.36E-75	2.02E-74	1.10E-67	1.66E-76		571	4.79E-79	1.37E-90	3.94E-76
572	7.02E-71	6.19E-94	1.30E-75	1.12E-74	6.33E-68	9.10E-77		572	2.58E-79	6.95E-91	2.15E-76
573	3.97E-71	3.11E-94	7.17E-76	6.23E-75	3.64E-68	5.00E-77		573	1.40E-79	3.54E-91	1.18E-76
574	2.24E-71	1.56E-94	3.96E-76	3.47E-75	2.10E-68	2.75E-77		574	7.55E-80	1.80E-91	6.44E-77
575	1.27E-71	7.87E-95	2.19E-76	1.93E-75	1.21E-68	1.51E-77		575	4.09E-80	9.20E-92	3.53E-77
576	7.17E-72	3.97E-95	1.21E-76	1.07E-75	6.96E-69	8.30E-78		576	2.21E-80	4.70E-92	1.93E-77
577	4.06E-72	2.00E-95	6.68E-77	5.98E-76	4.01E-69	4.57E-78		577	1.20E-80	2.40E-92	1.06E-77
578	2.30E-72	1.01E-95	3.70E-77	3.33E-76	2.31E-69	2.52E-78		578	6.51E-81	1.23E-92	5.82E-78
579	1.31E-72	5.11E-96	2.05E-77	1.86E-76	1.34E-69	1.39E-78		579	3.53E-81	6.30E-93	3.20E-78
580	7.40E-73	2.58E-96	1.13E-77	1.04E-76	7.71E-70	7.65E-79		580	1.92E-81	3.23E-93	1.76E-78
581	4.20E-73	1.31E-96	6.29E-78	5.79E-77	4.45E-70	4.23E-79		581	1.04E-81	1.66E-93	9.66E-79
582	2.39E-73	6.63E-97	3.49E-78	3.24E-77	2.57E-70	2.33E-79		582	5.67E-82	8.50E-94	5.32E-79
583	1.36E-73	3.36E-97	1.94E-78	1.81E-77	1.49E-70	1.29E-79		583	3.09E-82	4.37E-94	2.93E-79
584	7.71E-74	1.71E-97	1.08E-78	1.01E-77	8.62E-71	7.14E-80		584	1.68E-82	2.25E-94	1.61E-79
585	4.39E-74	8.69E-98	5.99E-79	5.67E-78	4.99E-71	3.95E-80		585	9.17E-83	1.16E-94	8.90E-80
586	2.50E-74	4.42E-98	3.33E-79	3.18E-78	2.89E-71	2.19E-80		586	5.00E-83	5.97E-95	4.91E-80
587	1.42E-74	2.25E-98	1.86E-79	1.78E-78	1.68E-71	1.21E-80		587	2.73E-83	3.08E-95	2.71E-80
588	8.11E-75	1.15E-98	1.03E-79	1.00E-78	9.72E-72	6.73E-81		588	1.49E-83	1.59E-95	1.50E-80
589	4.63E-75	5.86E-99	5.77E-80	5.61E-79	5.64E-72	3.74E-81		589	8.17E-84	8.23E-96	8.30E-81
590	2.64E-75	3.00E-99	3.22E-80	3.15E-79	3.27E-72	2.08E-81		590	4.47E-84	4.26E-96	4.59E-81
591	1.51E-75	1.53E-99	1.80E-80	1.77E-79	1.90E-72	1.15E-81		591	2.45E-84	2.21E-96	2.54E-81
592	8.62E-76	7.85E-100	1.00E-80	9.98E-80	1.11E-72	6.42E-82		592	1.34E-84	1.14E-96	1.41E-81
593	4.93E-76	4.02E-100	5.62E-81	5.62E-80	6.43E-73	3.58E-82		593	7.36E-85	5.94E-97	7.83E-82
594	2.82E-76	2.06E-100	3.14E-81	3.16E-80	3.74E-73	1.99E-82		594	4.04E-85	3.09E-97	4.35E-82
595	1.62E-76	1.06E-100	1.76E-81	1.78E-80	2.18E-73	1.11E-82		595	2.22E-85	1.60E-97	2.41E-82
596	9.26E-77	5.45E-101	9.86E-82	1.01E-80	1.27E-73	6.20E-83		596	1.22E-85	8.35E-98	1.34E-82
597	5.31E-77	2.80E-101	5.53E-82	5.68E-81	7.40E-74	3.46E-83		597	6.72E-86	4.35E-98	7.47E-83
598	3.04E-77	1.45E-101	3.10E-82	3.21E-81	4.32E-74	1.93E-83		598	3.70E-86	2.27E-98	4.16E-83
599	1.75E-77	7.45E-102	1.74E-82	1.82E-81	2.52E-74	1.08E-83		599	2.04E-86	1.19E-98	2.32E-83
600	1.00E-77	3.85E-102	9.80E-83	1.03E-81	1.47E-74	6.05E-84		600	1.13E-86	6.19E-99	1.29E-83
601	5.77E-78	1.99E-102	5.51E-83	5.82E-82	8.60E-75	3.39E-84		601	6.21E-87	3.24E-99	7.22E-84
602	3.32E-78	1.03E-102	3.10E-83	3.30E-82	5.03E-75	1.90E-84		602	3.43E-87	1.70E-99	4.03E-84
603	1.91E-78	5.33E-103	1.75E-83	1.87E-82	2.94E-75	1.07E-84		603	1.90E-87	8.89E-100	2.25E-84
604	1.10E-78	2.76E-103	9.85E-84	1.06E-82	1.72E-75	5.99E-85		604	1.05E-87	4.66E-100	1.26E-84
605	6.35E-79	1.43E-103	5.56E-84	6.02E-83	1.01E-75	3.36E-85		605	5.82E-88	2.45E-100	7.06E-85
606	3.66E-79	7.44E-104	3.14E-84	3.42E-83	5.92E-76	1.89E-85		606	3.23E-88	1.29E-100	3.96E-85
607	2.11E-79	3.87E-104	1.77E-84	1.95E-83	3.47E-76	1.06E-85		607	1.79E-88	6.78E-101	2.22E-85
608	1.22E-79	2.01E-104	1.00E-84	1.11E-83	2.04E-76	5.99E-86		608	9.94E-89	3.57E-101	1.24E-85
609	7.05E-80	1.05E-104	5.67E-85	6.30E-84	1.20E-76	3.38E-86		609	5.52E-89	1.88E-101	6.99E-86
610	4.08E-80	5.48E-105	3.21E-85	3.59E-84	7.04E-77	1.90E-86		610	3.07E-89	9.93E-102	3.93E-86
611	2.36E-80	2.86E-105	1.82E-85	2.05E-84	4.14E-77	1.07E-86		611	1.71E-89	5.25E-102	2.21E-86
612	1.37E-80	1.49E-105	1.03E-85	1.17E-84	2.43E-77	6.07E-87		612	9.52E-90	2.77E-102	1.24E-86
613	7.92E-81	7.82E-106	5.86E-86	6.68E-85	1.43E-77	3.43E-87		613	5.31E-90	1.47E-102	7.01E-87
614	4.60E-81	4.09E-106	3.33E-86	3.82E-85	8.45E-78	1.94E-87		614	2.96E-90	7.78E-103	3.95E-87
615	2.67E-81	2.15E-106	1.89E-86	2.18E-85	4.98E-78	1.10E-87		615	1.65E-90	4.13E-103	2.23E-87
616	1.55E-81	1.13E-106	1.08E-86	1.25E-85	2.94E-78	6.22E-88		616	9.24E-91	2.19E-103	1.26E-87
617	9.00E-82	5.92E-107	6.13E-87	7.16E-86	1.73E-78	3.53E-88		617	5.17E-91	1.16E-103	7.12E-88
618	5.23E-82	3.11E-107	3.49E-87	4.11E-86	1.02E-78	2.00E-88		618	2.89E-91	6.19E-104	4.03E-88
619	3.05E-82	1.64E-107	1.99E-87	2.36E-86	6.06E-79	1.14E-88		619	1.62E-91	3.30E-104	2.28E-88
620	1.77E-82	8.64E-108	1.14E-87	1.35E-86	3.58E-79	6.46E-89		620	9.09E-92	1.76E-104	1.29E-88
621	1.03E-82	4.56E-108	6.49E-88	7.77E-87	2.12E-79	3.68E-89		621	5.10E-92	9.37E-105	7.32E-89
622	6.03E-83	2.41E-108	3.71E-88	4.47E-87	1.26E-79	2.09E-89		622	2.86E-92	5.01E-105	4.15E-89
623	3.52E-83	1.27E-108	2.12E-88	2.57E-87	7.44E-80	1.19E-89		623	1.61E-92	2.68E-105	2.36E-89
624	2.06E-83	6.73E-109	1.21E-88	1.48E-87	4.41E-80	6.80E-90		624	9.05E-93	1.43E-105	1.34E-89
625	1.20E-83	3.57E-109	6.95E-89	8.54E-88	2.62E-80	3.88E-90		625	5.10E-93	7.67E-106	7.63E-90
626	7.03E-84	1.89E-109	3.98E-89	4.92E-88	1.56E-80	2.21E-90		626	2.87E-93	4.11E-106	4.34E-90
627	4.11E-84	1.00E-109	2.29E-89	2.84E-88	9.24E-81	1.27E-90		627	1.62E-93	2.21E-106	2.47E-90
628	2.41E-84	5.33E-110	1.31E-89	1.64E-88	5.50E-81	7.24E-91		628	9.14E-94	1.19E-106	1.41E-90
629	1.41E-84	2.84E-110	7.54E-90	9.49E-89	3.27E-81	4.14E-91		629	5.17E-94	6.38E-107	8.05E-91
630	8.28E-85	1.51E-110	4.34E-90	5.49E-89	1.95E-81	2.37E-91		630	2.92E-94	3.43E-107	4.59E-91
631	4.86E-85	8.05E-111	2.50E-90	3.18E-89	1.16E-81	1.36E-91		631	1.65E-94	1.85E-107	2.63E-91
632	2.86E-85	4.30E-111	1.44E-90	1.84E-89	6.92E-82	7.81E-92		632	9.36E-95	9.98E-108	1.50E-91
633	1.68E-85	2.30E-111	8.29E-91	1.07E-89	4.13E-82	4.48E-92		633	5.30E-95	5.39E-108	8.60E-92
634	9.87E-86	1.23E-111	4.78E-91	6.20E-90	2.46E-82	2.58E-92		634	3.01E-95	2.91E-108	4.93E-92
635	5.81E-86	6.57E-112	2.76E-91	3.60E-90	1.47E-82	1.48E-92		635	1.71E-95	1.57E-108	2.82E-92
636	3.42E-86	3.52E-112	1.59E-91	2.09E-90	8.80E-83	8.53E-93		636	9.71E-96	8.53E-109	1.62E-92
637	2.02E-86	1.89E-112	9.22E-92	1.22E-90	5.27E-83	4.91E-93		637	5.52E-96	4.62E-109	9.31E-93
638	1.19E-86	1.01E-112	5.33E-92	7.08E-91	3.15E-83	2.83E-93		638	3.14E-96	2.51E-109	5.35E-93
639	7.03E-87	5.45E-113	3.09E-92	4.12E-91	1.89E-83	1.63E-93		639	1.79E-96	1.36E-109	3.08E-93
640	4.15E-87	2.93E-113	1.79E-92	2.40E-91	1.13E-83	9.44E-94		640	1.02E-96	7.41E-110	1.77E-93
641	2.46E-87	1.58E-113	1.04E-92	1.40E-91	6.79E-84	5.46E-94		641	5.82E-97	4.03E-110	1.02E-93
642	1.45E-87	8.51E-114	6.03E-93	8.19E-92	4.08E-84	3.16E-94		642	3.33E-97	2.20E-110	5.89E-94
643	8.61E-88	4.59E-114	3.50E-93	4.79E-92	2.45E-84	1.83E-94		643	1.90E-97	1.20E-110	3.40E-94
644	5.10E-88	2.48E-114	2.04E-93	2.80E-92	1.47E-84	1.06E-94		644	1.09E-97	6.53E-111	1.96E-94
645	3.02E-88	1.34E-114	1.19E-93	1.64E-92	8.86E-85	6.13E-95		645	6.23E-98	3.57E-111	1.13E-94
646	1.79E-88	7.26E-115	6.90E-94	9.59E-93	5.33E-85	3.56E-95		646	3.57E-98	1.95E-111	6.56E-95
647	1.07E-88	3.93E-115	4.02E-94	5.62E-93	3.21E-85	2.07E-95		647	2.05E-98	1.07E-111	3.80E-95
648	6.33E-89	2.13E-115	2.35E-94	3.30E-93	1.94E-85	1.20E-95		648	1.17E-98	5.86E-112	2.20E-95
649	3.77E-89	1.16E-115	1.37E-94	1.94E-93	1.17E-85	6.99E-96		649	6.75E-99	3.21E-112	1.28E-95
650	2.24E-89	6.30E-116	8.00E-95	1.14E-93	7.05E-86	4.07E-96		650	3.88E-99	1.76E-112	7.41E-96
651	1.34E-89	3.43E-116	4.68E-95	6.69E-94	4.26E-86	2.37E-96		651	2.23E-99	9.70E-113	4.31E-96
652	7.96E-90	1.87E-116	2.74E-95	3.94E-94	2.57E-86	1.38E-96		652	1.29E-99	5.33E-113	2.50E-96
653	4.75E-90	1.02E-116	1.60E-95	2.32E-94	1.56E-86	8.06E-97		653	7.41E-100	2.94E-113	1.46E-96
654	2.83E-90	5.55E-117	9.39E-96	1.37E-94	9.42E-87	4.71E-97		654	4.27E-100	1.62E-113	8.48E-97
655	1.69E-90	3.03E-117	5.51E-96	8.06E-95	5.71E-87	2.75E-97		655	2.47E-100	8.93E-114	4.94E-97
656	1.01E-90	1.66E-117	3.23E-96	4.76E-95	3.46E-87	1.61E-97		656	1.43E-100	4.93E-114	2.88E-97
657	6.05E-91	9.08E-118	1.90E-96	2.81E-95	2.10E-87	9.42E-98		657	8.25E-101	2.73E-114	1.68E-97
658	3.62E-91	4.97E-118	1.12E-96	1.66E-95	1.27E-87	5.52E-98		658	4.77E-101	1.51E-114	9.83E-98
659	2.17E-91	2.73E-118	6.57E-97	9.82E-96	7.74E-88	3.24E-98		659	2.77E-101	8.36E-115	5.75E-98
660	1.30E-91	1.50E-118	3.87E-97	5.82E-96	4.70E-88	1.90E-98		660	1.60E-101	4.64E-115	3.36E-98
661	7.81E-92	8.23E-119	2.28E-97	3.45E-96	2.86E-88	1.12E-98		661	9.31E-102	2.57E-115	1.97E-98
662	4.69E-92	4.53E-119	1.35E-97	2.04E-96	1.74E-88	6.56E-99		662	5.41E-102	1.43E-115	1.15E-98
663	2.82E-92	2.49E-119	7.94E-98	1.21E-96	1.06E-88	3.86E-99		663	3.14E-102	7.95E-116	6.77E-99
664	1.70E-92	1.38E-119	4.69E-98	7.20E-97	6.46E-89	2.27E-99		664	1.83E-102	4.43E-116	3.98E-99
665	1.02E-92	7.59E-120	2.77E-98	4.28E-97	3.94E-89	1.34E-99		665	1.06E-102	2.47E-116	2.34E-99
666	6.14E-93	4.19E-120	1.64E-98	2.55E-97	2.41E-89	7.89E-100		666	6.20E-103	1.38E-116	1.37E-99
667	3.70E-93	2.32E-120	9.71E-99	1.52E-97	1.47E-89	4.66E-100		667	3.62E-103	7.68E-117	8.08E-100
668	2.23E-93	1.28E-120	5.76E-99	9.04E-98	8.99E-90	2.75E-100		668	2.11E-103	4.29E-117	4.76E-100
669	1.35E-93	7.11E-121	3.41E-99	5.39E-98	5.50E-90	1.63E-100		669	1.23E-103	2.40E-117	2.81E-100
670	8.14E-94	3.94E-121	2.03E-99	3.22E-98	3.37E-90	9.61E-101		670	7.21E-104	1.34E-117	1.66E-100
671	4.92E-94	2.19E-121	1.20E-99	1.92E-98	2.06E-90	5.69E-101		671	4.22E-104	7.53E-118	9.78E-101
672	2.98E-94	1.22E-121	7.16E-100	1.15E-98	1.26E-90	3.37E-101		672	2.47E-104	4.22E-118	5.78E-101
673	1.80E-94	6.77E-122	4.26E-100	6.86E-99	7.75E-91	2.00E-101		673	1.45E-104	2.37E-118	3.42E-101
674	1.09E-94	3.77E-122	2.54E-100	4.11E-99	4.76E-91	1.19E-101		674	8.50E-105	1.33E-118	2.02E-101
675	6.62E-95	2.10E-122	1.51E-100	2.46E-99	2.92E-91	7.05E-102		675	4.99E-105	7.50E-119	1.20E-101
676	4.02E-95	1.17E-122	9.01E-101	1.48E-99	1.80E-91	4.19E-102		676	2.93E-105	4.23E-119	7.10E-102
677	2.44E-95	6.55E-123	5.38E-101	8.85E-100	1.11E-91	2.49E-102		677	1.73E-105	2.38E-119	4.21E-102
678	1.48E-95	3.66E-123	3.21E-101	5.32E-100	6.80E-92	1.48E-102		678	1.02E-105	1.34E-119	2.50E-102
679	9.01E-96	2.05E-123	1.92E-101	3.19E-100	4.19E-92	8.85E-103		679	5.99E-106	7.59E-120	1.49E-102
680	5.49E-96	1.15E-123	1.15E-101	1.92E-100	2.58E-92	5.28E-103		680	3.53E-106	4.29E-120	8.85E-103
681	3.34E-96	6.43E-124	6.88E-102	1.16E-100	1.59E-92	3.15E-103		681	2.08E-106	2.43E-120	5.27E-103
682	2.04E-96	3.61E-124	4.12E-102	6.96E-101	9.84E-93	1.88E-103		682	1.23E-106	1.38E-120	3.14E-103
683	1.24E-96	2.03E-124	2.47E-102	4.20E-101	6.08E-93	1.12E-103		683	7.27E-107	7.80E-121	1.87E-103
684	7.58E-97	1.14E-124	1.48E-102	2.53E-101	3.76E-93	6.73E-104		684	4.30E-107	4.43E-121	1.12E-103
685	4.63E-97	6.42E-125	8.92E-103	1.53E-101	2.32E-93	4.03E-104		685	2.55E-107	2.51E-121	6.67E-104
686	2.83E-97	3.62E-125	5.36E-103	9.24E-102	1.44E-93	2.41E-104		686	1.51E-107	1.43E-121	3.98E-104
687	1.73E-97	2.04E-125	3.23E-103	5.59E-102	8.91E-94	1.45E-104		687	8.95E-108	8.13E-122	2.38E-104
688	1.06E-97	1.15E-125	1.94E-103	3.38E-102	5.53E-94	8.69E-105		688	5.31E-108	4.63E-122	1.43E-104
689	6.49E-98	6.51E-126	1.17E-103	2.05E-102	3.43E-94	5.22E-105		689	3.16E-108	2.64E-122	8.55E-105
690	3.98E-98	3.68E-126	7.06E-104	1.24E-102	2.13E-94	3.14E-105		690	1.88E-108	1.51E-122	5.12E-105
691	2.44E-98	2.09E-126	4.26E-104	7.53E-103	1.32E-94	1.89E-105		691	1.12E-108	8.62E-123	3.08E-105
692	1.50E-98	1.18E-126	2.57E-104	4.57E-103	8.22E-95	1.14E-105		692	6.65E-109	4.93E-123	1.85E-105
693	9.21E-99	6.71E-127	1.55E-104	2.78E-103	5.11E-95	6.85E-106		693	3.97E-109	2.82E-123	1.11E-105
694	5.67E-99	3.81E-127	9.41E-105	1.69E-103	3.18E-95	4.13E-106		694	2.37E-109	1.62E-123	6.68E-106
695	3.49E-99	2.17E-127	5.69E-105	1.03E-103	1.98E-95	2.49E-106		695	1.41E-109	9.27E-124	4.02E-106
696	2.15E-99	1.23E-127	3.45E-105	6.25E-104	1.24E-95	1.51E-106		696	8.44E-110	5.32E-124	2.42E-106
697	1.32E-99	7.02E-128	2.09E-105	3.81E-104	7.71E-96	9.10E-107		697	5.05E-110	3.06E-124	1.46E-106
698	8.16E-100	4.00E-128	1.27E-105	2.32E-104	4.82E-96	5.50E-107		698	3.02E-110	1.76E-124	8.81E-107
699	5.04E-100	2.28E-128	7.71E-106	1.42E-104	3.01E-96	3.33E-107		699	1.81E-110	1.01E-124	5.32E-107
700	3.11E-100	1.30E-128	4.69E-106	8.66E-105	1.88E-96	2.02E-107		700	1.08E-110	5.83E-125	3.22E-107
701	1.92E-100	7.46E-129	2.85E-106	5.29E-105	1.18E-96	1.22E-107		701	6.51E-111	3.36E-125	1.95E-107
702	1.19E-100	4.27E-129	1.74E-106	3.24E-105	7.37E-97	7.43E-108		702	3.91E-111	1.94E-125	1.18E-107
703	7.36E-101	2.45E-129	1.06E-106	1.98E-105	4.62E-97	4.51E-108		703	2.35E-111	1.12E-125	7.14E-108
704	4.56E-101	1.40E-129	6.45E-107	1.21E-105	2.89E-97	2.74E-108		704	1.41E-111	6.48E-126	4.33E-108
705	2.83E-101	8.05E-130	3.93E-107	7.44E-106	1.82E-97	1.67E-108		705	8.51E-112	3.75E-126	2.63E-108
706	1.75E-101	4.63E-130	2.40E-107	4.57E-106	1.14E-97	1.02E-108		706	5.12E-112	2.17E-126	1.60E-108
707	1.09E-101	2.66E-130	1.47E-107	2.81E-106	7.16E-98	6.19E-109		707	3.09E-112	1.26E-126	9.70E-109
708	6.76E-102	1.53E-130	8.98E-108	1.72E-106	4.50E-98	3.78E-109		708	1.86E-112	7.32E-127	5.90E-109
709	4.21E-102	8.82E-131	5.50E-108	1.06E-106	2.83E-98	2.30E-109		709	1.13E-112	4.25E-127	3.59E-109
710	2.62E-102	5.09E-131	3.37E-108	6.52E-107	1.78E-98	1.41E-109		710	6.81E-113	2.47E-127	2.19E-109
711	1.63E-102	2.94E-131	2.06E-108	4.02E-107	1.12E-98	8.60E-110		711	4.12E-113	1.44E-127	1.33E-109
712	1.02E-102	1.70E-131	1.27E-108	2.48E-107	7.09E-99	5.26E-110		712	2.49E-113	8.39E-128	8.15E-110
713	6.33E-103	9.81E-132	7.78E-109	1.53E-107	4.47E-99	3.22E-110		713	1.51E-113	4.89E-128	4.98E-110
714	3.95E-103	5.68E-132	4.78E-109	9.43E-108	2.82E-99	1.97E-110		714	9.16E-114	2.86E-128	3.04E-110
715	2.47E-103	3.29E-132	2.94E-109	5.83E-108	1.78E-99	1.21E-110		715	5.56E-114	1.67E-128	1.86E-110
716	1.54E-103	1.91E-132	1.81E-109	3.60E-108	1.13E-99	7.43E-111		716	3.38E-114	9.75E-129	1.14E-110
717	9.64E-104	1.11E-132	1.11E-109	2.23E-108	7.13E-100	4.56E-111		717	2.05E-114	5.71E-129	6.98E-111
718	6.03E-104	6.44E-133	6.87E-110	1.38E-108	4.52E-100	2.80E-111		718	1.25E-114	3.34E-129	4.28E-111
719	3.78E-104	3.75E-133	4.23E-110	8.56E-109	2.86E-100	1.72E-111		719	7.60E-115	1.96E-129	2.63E-111
720	2.37E-104	2.18E-133	2.61E-110	5.31E-109	1.81E-100	1.06E-111		720	4.63E-115	1.15E-129	1.61E-111
721	1.49E-104	1.27E-133	1.62E-110	3.29E-109	1.15E-100	6.54E-112		721	2.83E-115	6.76E-130	9.91E-112
722	9.32E-105	7.41E-134	9.99E-111	2.05E-109	7.31E-101	4.03E-112		722	1.72E-115	3.98E-130	6.09E-112
723	5.86E-105	4.33E-134	6.18E-111	1.27E-109	4.64E-101	2.49E-112		723	1.05E-115	2.34E-130	3.75E-112
724	3.68E-105	2.53E-134	3.83E-111	7.91E-110	2.95E-101	1.54E-112		724	6.44E-116	1.38E-130	2.31E-112
725	2.32E-105	1.48E-134	2.37E-111	4.92E-110	1.88E-101	9.49E-113		725	3.94E-116	8.13E-131	1.42E-112
726	1.46E-105	8.66E-135	1.47E-111	3.07E-110	1.20E-101	5.87E-113		726	2.41E-116	4.80E-131	8.79E-113
727	9.18E-106	5.07E-135	9.13E-112	1.91E-110	7.61E-102	3.63E-113		727	1.48E-116	2.83E-131	5.43E-113
728	5.79E-106	2.98E-135	5.67E-112	1.19E-110	4.85E-102	2.25E-113		728	9.06E-117	1.67E-131	3.35E-113
729	3.65E-106	1.75E-135	3.52E-112	7.45E-111	3.10E-102	1.39E-113		729	5.56E-117	9.91E-132	2.07E-113
730	2.31E-106	1.03E-135	2.19E-112	4.66E-111	1.98E-102	8.65E-114		730	3.42E-117	5.87E-132	1.28E-113
731	1.46E-106	6.04E-136	1.36E-112	2.91E-111	1.26E-102	5.37E-114		731	2.10E-117	3.48E-132	7.95E-114
732	9.21E-107	3.55E-136	8.50E-113	1.82E-111	8.08E-103	3.33E-114		732	1.29E-117	2.06E-132	4.93E-114
733	5.83E-107	2.09E-136	5.30E-113	1.14E-111	5.17E-103	2.07E-114		733	7.96E-118	1.23E-132	3.06E-114
734	3.69E-107	1.23E-136	3.31E-113	7.15E-112	3.31E-103	1.29E-114		734	4.90E-118	7.28E-133	1.90E-114
735	2.34E-107	7.29E-137	2.07E-113	4.48E-112	2.12E-103	8.03E-115		735	3.02E-118	4.33E-133	1.18E-114
736	1.48E-107	4.31E-137	1.29E-113	2.82E-112	1.36E-103	5.01E-115		736	1.87E-118	2.58E-133	7.34E-115
737	9.40E-108	2.55E-137	8.07E-114	1.77E-112	8.71E-104	3.12E-115		737	1.15E-118	1.54E-133	4.56E-115
738	5.97E-108	1.51E-137	5.05E-114	1.11E-112	5.59E-104	1.95E-115		738	7.13E-119	9.17E-134	2.84E-115
739	3.79E-108	8.93E-138	3.16E-114	6.99E-113	3.59E-104	1.22E-115		739	4.41E-119	5.47E-134	1.77E-115
740	2.41E-108	5.29E-138	1.98E-114	4.40E-113	2.31E-104	7.61E-116		740	2.73E-119	3.27E-134	1.11E-115
741	1.53E-108	3.14E-138	1.24E-114	2.77E-113	1.49E-104	4.76E-116		741	1.69E-119	1.96E-134	6.90E-116
742	9.77E-109	1.87E-138	7.81E-115	1.75E-113	9.56E-105	2.98E-116		742	1.05E-119	1.17E-134	4.31E-116
743	6.23E-109	1.11E-138	4.90E-115	1.10E-113	6.16E-105	1.87E-116		743	6.51E-120	7.01E-135	2.69E-116
744	3.97E-109	6.60E-139	3.08E-115	6.96E-114	3.97E-105	1.17E-116		744	4.04E-120	4.21E-135	1.69E-116
745	2.53E-109	3.93E-139	1.94E-115	4.40E-114	2.56E-105	7.34E-117		745	2.51E-120	2.52E-135	1.06E-116
746	1.62E-109	2.35E-139	1.22E-115	2.78E-114	1.65E-105	4.61E-117		746	1.56E-120	1.52E-135	6.61E-117
747	1.03E-109	1.40E-139	7.70E-116	1.76E-114	1.07E-105	2.90E-117		747	9.73E-121	9.11E-136	4.15E-117
748	6.61E-110	8.36E-140	4.85E-116	1.11E-114	6.90E-106	1.82E-117		748	6.06E-121	5.48E-136	2.60E-117
749	4.23E-110	5.00E-140	3.06E-116	7.06E-115	4.46E-106	1.15E-117		749	3.78E-121	3.30E-136	1.63E-117
750	2.71E-110	2.99E-140	1.93E-116	4.48E-115	2.89E-106	7.22E-118		750	2.36E-121	1.99E-136	1.03E-117
751	1.74E-110	1.79E-140	1.22E-116	2.84E-115	1.87E-106	4.55E-118		751	1.47E-121	1.20E-136	6.46E-118
752	1.11E-110	1.07E-140	7.73E-117	1.81E-115	1.21E-106	2.87E-118		752	9.20E-122	7.25E-137	4.06E-118
753	7.14E-111	6.44E-141	4.89E-117	1.15E-115	7.86E-107	1.81E-118		753	5.75E-122	4.38E-137	2.56E-118
754	4.59E-111	3.86E-141	3.10E-117	7.30E-116	5.10E-107	1.14E-118		754	3.60E-122	2.65E-137	1.61E-118
755	2.95E-111	2.32E-141	1.96E-117	4.65E-116	3.31E-107	7.24E-119		755	2.26E-122	1.60E-137	1.02E-118
756	1.90E-111	1.40E-141	1.25E-117	2.96E-116	2.15E-107	4.58E-119		756	1.41E-122	9.72E-138	6.43E-119
757	1.22E-111	8.41E-142	7.91E-118	1.89E-116	1.40E-107	2.90E-119		757	8.87E-123	5.89E-138	4.06E-119
758	7.85E-112	5.07E-142	5.02E-118	1.20E-116	9.10E-108	1.84E-119		758	5.57E-123	3.58E-138	2.57E-119
759	5.06E-112	3.05E-142	3.19E-118	7.68E-117	5.93E-108	1.16E-119		759	3.50E-123	2.17E-138	1.62E-119
760	3.26E-112	1.84E-142	2.03E-118	4.91E-117	3.86E-108	7.39E-120		760	2.20E-123	1.32E-138	1.03E-119
761	2.11E-112	1.11E-142	1.29E-118	3.14E-117	2.52E-108	4.69E-120		761	1.38E-123	8.04E-139	6.52E-120
762	1.36E-112	6.73E-143	8.24E-119	2.01E-117	1.64E-108	2.98E-120		762	8.72E-124	4.90E-139	4.13E-120
763	8.79E-113	4.07E-143	5.25E-119	1.28E-117	1.07E-108	1.90E-120		763	5.49E-124	2.98E-139	2.62E-120
764	5.68E-113	2.47E-143	3.35E-119	8.23E-118	7.01E-109	1.21E-120		764	3.47E-124	1.82E-139	1.67E-120
765	3.68E-113	1.50E-143	2.14E-119	5.27E-118	4.58E-109	7.68E-121		765	2.19E-124	1.11E-139	1.06E-120
766	2.38E-113	9.08E-144	1.37E-119	3.38E-118	3.00E-109	4.89E-121		766	1.38E-124	6.79E-140	6.73E-121
767	1.54E-113	5.51E-144	8.74E-120	2.17E-118	1.96E-109	3.12E-121		767	8.73E-125	4.15E-140	4.29E-121
768	1.00E-113	3.35E-144	5.59E-120	1.40E-118	1.28E-109	1.99E-121		768	5.52E-125	2.54E-140	2.73E-121
769	6.49E-114	2.04E-144	3.58E-120	8.97E-119	8.42E-110	1.27E-121		769	3.50E-125	1.56E-140	1.74E-121
770	4.22E-114	1.24E-144	2.29E-120	5.77E-119	5.52E-110	8.13E-122		770	2.22E-125	9.54E-141	1.11E-121
771	2.74E-114	7.56E-145	1.47E-120	3.72E-119	3.62E-110	5.20E-122		771	1.40E-125	5.86E-141	7.09E-122
772	1.78E-114	4.61E-145	9.44E-121	2.39E-119	2.38E-110	3.33E-122		772	8.91E-126	3.60E-141	4.53E-122
773	1.16E-114	2.81E-145	6.06E-121	1.54E-119	1.56E-110	2.13E-122		773	5.66E-126	2.21E-141	2.89E-122
774	7.55E-115	1.72E-145	3.90E-121	9.96E-120	1.03E-110	1.37E-122		774	3.60E-126	1.36E-141	1.85E-122
775	4.92E-115	1.05E-145	2.51E-121	6.43E-120	6.77E-111	8.77E-123		775	2.29E-126	8.37E-142	1.19E-122
776	3.21E-115	6.43E-146	1.61E-121	4.15E-120	4.46E-111	5.63E-123		776	1.46E-126	5.16E-142	7.59E-123
777	2.09E-115	3.94E-146	1.04E-121	2.69E-120	2.94E-111	3.62E-123		777	9.27E-127	3.18E-142	4.87E-123
778	1.37E-115	2.41E-146	6.69E-122	1.74E-120	1.94E-111	2.33E-123		778	5.91E-127	1.96E-142	3.12E-123
779	8.92E-116	1.48E-146	4.32E-122	1.13E-120	1.28E-111	1.50E-123		779	3.77E-127	1.21E-142	2.01E-123
780	5.83E-116	9.09E-147	2.78E-122	7.29E-121	8.44E-112	9.63E-124		780	2.40E-127	7.50E-143	1.29E-123
781	3.82E-116	5.59E-147	1.80E-122	4.73E-121	5.57E-112	6.20E-124		781	1.54E-127	4.64E-143	8.29E-124
782	2.50E-116	3.44E-147	1.16E-122	3.07E-121	3.68E-112	4.00E-124		782	9.82E-128	2.87E-143	5.33E-124
783	1.64E-116	2.11E-147	7.52E-123	1.99E-121	2.44E-112	2.58E-124		783	6.28E-128	1.78E-143	3.43E-124
784	1.07E-116	1.30E-147	4.87E-123	1.29E-121	1.61E-112	1.67E-124		784	4.02E-128	1.10E-143	2.21E-124
785	7.04E-117	8.03E-148	3.15E-123	8.41E-122	1.07E-112	1.08E-124		785	2.58E-128	6.85E-144	1.43E-124
786	4.62E-117	4.96E-148	2.04E-123	5.47E-122	7.08E-113	6.96E-125		786	1.65E-128	4.26E-144	9.21E-125
787	3.03E-117	3.06E-148	1.32E-123	3.56E-122	4.70E-113	4.50E-125		787	1.06E-128	2.65E-144	5.95E-125
788	1.99E-117	1.89E-148	8.60E-124	2.32E-122	3.12E-113	2.92E-125		788	6.80E-129	1.65E-144	3.84E-125
789	1.31E-117	1.17E-148	5.58E-124	1.51E-122	2.07E-113	1.89E-125		789	4.37E-129	1.03E-144	2.48E-125
790	8.63E-118	7.24E-149	3.63E-124	9.87E-123	1.38E-113	1.22E-125		790	2.81E-129	6.39E-145	1.61E-125
791	5.68E-118	4.49E-149	2.36E-124	6.45E-123	9.14E-114	7.95E-126		791	1.81E-129	3.99E-145	1.04E-125
792	3.75E-118	2.78E-149	1.54E-124	4.21E-123	6.08E-114	5.16E-126		792	1.16E-129	2.49E-145	6.75E-126
793	2.47E-118	1.73E-149	1.00E-124	2.75E-123	4.05E-114	3.35E-126		793	7.50E-130	1.55E-145	4.38E-126
794	1.63E-118	1.07E-149	6.52E-125	1.80E-123	2.70E-114	2.18E-126		794	4.83E-130	9.72E-146	2.84E-126
795	1.08E-118	6.67E-150	4.25E-125	1.18E-123	1.80E-114	1.42E-126		795	3.12E-130	6.08E-146	1.84E-126
796	7.11E-119	4.15E-150	2.78E-125	7.72E-124	1.20E-114	9.23E-127		796	2.01E-130	3.81E-146	1.20E-126
797	4.70E-119	2.58E-150	1.81E-125	5.06E-124	8.01E-115	6.02E-127		797	1.30E-130	2.39E-146	7.80E-127
798	3.11E-119	1.61E-150	1.18E-125	3.32E-124	5.35E-115	3.92E-127		798	8.42E-131	1.50E-146	5.07E-127
799	2.06E-119	1.00E-150	7.75E-126	2.18E-124	3.57E-115	2.56E-127		799	5.45E-131	9.39E-147	3.31E-127
800	1.37E-119	6.26E-151	5.07E-126	1.43E-124	2.39E-115	1.67E-127		800	3.53E-131	5.90E-147	2.15E-127
801	9.05E-120	3.91E-151	3.32E-126	9.41E-125	1.60E-115	1.09E-127		801	2.29E-131	3.71E-147	1.40E-127
802	6.00E-120	2.45E-151	2.18E-126	6.19E-125	1.07E-115	7.14E-128		802	1.48E-131	2.33E-147	9.17E-128
803	3.99E-120	1.53E-151	1.43E-126	4.08E-125	7.17E-116	4.67E-128		803	9.62E-132	1.47E-147	5.99E-128
804	2.65E-120	9.58E-152	9.36E-127	2.68E-125	4.81E-116	3.06E-128		804	6.25E-132	9.26E-148	3.91E-128
805	1.76E-120	6.00E-152	6.15E-127	1.77E-125	3.23E-116	2.00E-128		805	4.06E-132	5.84E-148	2.56E-128
806	1.17E-120	3.77E-152	4.04E-127	1.17E-125	2.17E-116	1.31E-128		806	2.64E-132	3.69E-148	1.67E-128
807	7.79E-121	2.36E-152	2.66E-127	7.70E-126	1.45E-116	8.62E-129		807	1.72E-132	2.33E-148	1.10E-128
808	5.19E-121	1.48E-152	1.75E-127	5.09E-126	9.78E-117	5.66E-129		808	1.12E-132	1.47E-148	7.19E-129
809	3.46E-121	9.33E-153	1.15E-127	3.36E-126	6.57E-117	3.72E-129		809	7.30E-133	9.32E-149	4.71E-129
810	2.31E-121	5.87E-153	7.59E-128	2.22E-126	4.42E-117	2.44E-129		810	4.76E-133	5.90E-149	3.09E-129
811	1.54E-121	3.70E-153	5.00E-128	1.47E-126	2.98E-117	1.61E-129		811	3.11E-133	3.74E-149	2.03E-129
812	1.03E-121	2.33E-153	3.30E-128	9.74E-127	2.01E-117	1.06E-129		812	2.03E-133	2.37E-149	1.33E-129
813	6.86E-122	1.47E-153	2.18E-128	6.46E-127	1.35E-117	6.97E-130		813	1.33E-133	1.50E-149	8.78E-130
814	4.59E-122	9.27E-154	1.44E-128	4.28E-127	9.13E-118	4.60E-130		814	8.67E-134	9.55E-150	5.78E-130
815	3.07E-122	5.86E-154	9.52E-129	2.84E-127	6.16E-118	3.03E-130		815	5.67E-134	6.07E-150	3.80E-130
816	2.05E-122	3.70E-154	6.30E-129	1.89E-127	4.16E-118	2.00E-130		816	3.72E-134	3.86E-150	2.51E-130
817	1.38E-122	2.34E-154	4.17E-129	1.25E-127	2.81E-118	1.32E-130		817	2.43E-134	2.46E-150	1.65E-130
818	9.23E-123	1.48E-154	2.76E-129	8.33E-128	1.90E-118	8.74E-131		818	1.60E-134	1.57E-150	1.09E-130
819	6.19E-123	9.39E-155	1.83E-129	5.54E-128	1.29E-118	5.78E-131		819	1.05E-134	9.98E-151	7.20E-131
820	4.15E-123	5.96E-155	1.21E-129	3.69E-128	8.72E-119	3.82E-131		820	6.88E-135	6.37E-151	4.76E-131
821	2.79E-123	3.78E-155	8.06E-130	2.46E-128	5.90E-119	2.53E-131		821	4.52E-135	4.07E-151	3.14E-131
822	1.87E-123	2.40E-155	5.35E-130	1.64E-128	4.00E-119	1.68E-131		822	2.97E-135	2.60E-151	2.08E-131
823	1.26E-123	1.53E-155	3.56E-130	1.09E-128	2.72E-119	1.11E-131		823	1.96E-135	1.66E-151	1.38E-131
824	8.48E-124	9.70E-156	2.37E-130	7.29E-129	1.84E-119	7.39E-132		824	1.29E-135	1.06E-151	9.12E-132
825	5.71E-124	6.17E-156	1.57E-130	4.87E-129	1.25E-119	4.90E-132		825	8.49E-136	6.81E-152	6.05E-132
826	3.85E-124	3.93E-156	1.05E-130	3.25E-129	8.51E-120	3.26E-132		826	5.60E-136	4.36E-152	4.01E-132
827	2.59E-124	2.51E-156	6.99E-131	2.18E-129	5.78E-120	2.17E-132		827	3.69E-136	2.80E-152	2.66E-132
828	1.75E-124	1.60E-156	4.66E-131	1.46E-129	3.94E-120	1.44E-132		828	2.44E-136	1.80E-152	1.77E-132
829	1.18E-124	1.02E-156	3.11E-131	9.75E-130	2.68E-120	9.60E-133		829	1.61E-136	1.15E-152	1.18E-132
830	7.97E-125	6.53E-157	2.08E-131	6.53E-130	1.83E-120	6.40E-133		830	1.07E-136	7.41E-153	7.82E-133
831	5.39E-125	4.17E-157	1.39E-131	4.38E-130	1.24E-120	4.26E-133		831	7.05E-137	4.77E-153	5.21E-133
832	3.64E-125	2.67E-157	9.27E-132	2.94E-130	8.49E-121	2.84E-133		832	4.67E-137	3.07E-153	3.47E-133
833	2.46E-125	1.71E-157	6.20E-132	1.97E-130	5.79E-121	1.90E-133		833	3.09E-137	1.98E-153	2.31E-133
834	1.67E-125	1.10E-157	4.15E-132	1.32E-130	3.95E-121	1.27E-133		834	2.05E-137	1.28E-153	1.54E-133
835	1.13E-125	7.03E-158	2.78E-132	8.90E-131	2.70E-121	8.48E-134		835	1.36E-137	8.23E-154	1.03E-133
836	7.66E-126	4.51E-158	1.87E-132	5.99E-131	1.85E-121	5.67E-134		836	9.03E-138	5.31E-154	6.87E-134
837	5.20E-126	2.90E-158	1.25E-132	4.03E-131	1.26E-121	3.80E-134		837	6.00E-138	3.43E-154	4.59E-134
838	3.53E-126	1.86E-158	8.40E-133	2.71E-131	8.65E-122	2.54E-134		838	3.99E-138	2.22E-154	3.07E-134
839	2.39E-126	1.20E-158	5.64E-133	1.83E-131	5.92E-122	1.70E-134		839	2.65E-138	1.44E-154	2.05E-134
840	1.63E-126	7.71E-159	3.79E-133	1.23E-131	4.06E-122	1.14E-134		840	1.77E-138	9.30E-155	1.37E-134
841	1.11E-126	4.97E-159	2.55E-133	8.32E-132	2.78E-122	7.67E-135		841	1.18E-138	6.03E-155	9.21E-135
842	7.53E-127	3.20E-159	1.71E-133	5.62E-132	1.91E-122	5.15E-135		842	7.84E-139	3.91E-155	6.17E-135
843	5.13E-127	2.07E-159	1.15E-133	3.79E-132	1.31E-122	3.46E-135		843	5.23E-139	2.54E-155	4.14E-135
844	3.49E-127	1.33E-159	7.78E-134	2.57E-132	9.01E-123	2.33E-135		844	3.49E-139	1.65E-155	2.78E-135
845	2.38E-127	8.62E-160	5.24E-134	1.74E-132	6.19E-123	1.56E-135		845	2.33E-139	1.07E-155	1.87E-135
846	1.62E-127	5.57E-160	3.54E-134	1.17E-132	4.26E-123	1.05E-135		846	1.56E-139	6.96E-156	1.25E-135
847	1.11E-127	3.61E-160	2.39E-134	7.95E-133	2.93E-123	7.09E-136		847	1.04E-139	4.53E-156	8.44E-136
848	7.56E-128	2.34E-160	1.61E-134	5.39E-133	2.02E-123	4.78E-136		848	6.97E-140	2.95E-156	5.68E-136
849	5.17E-128	1.51E-160	1.09E-134	3.65E-133	1.39E-123	3.22E-136		849	4.67E-140	1.92E-156	3.82E-136
850	3.53E-128	9.82E-161	7.37E-135	2.48E-133	9.58E-124	2.18E-136		850	3.13E-140	1.25E-156	2.58E-136
851	2.42E-128	6.37E-161	4.99E-135	1.68E-133	6.61E-124	1.47E-136		851	2.10E-140	8.19E-157	1.74E-136
852	1.65E-128	4.14E-161	3.38E-135	1.14E-133	4.56E-124	9.93E-137		852	1.41E-140	5.35E-157	1.17E-136
853	1.13E-128	2.69E-161	2.29E-135	7.78E-134	3.15E-124	6.72E-137		853	9.44E-141	3.49E-157	7.91E-137
854	7.77E-129	1.75E-161	1.55E-135	5.29E-134	2.18E-124	4.54E-137		854	6.34E-141	2.29E-157	5.34E-137
855	5.32E-129	1.14E-161	1.05E-135	3.60E-134	1.50E-124	3.08E-137		855	4.26E-141	1.50E-157	3.61E-137
856	3.65E-129	7.41E-162	7.14E-136	2.45E-134	1.04E-124	2.08E-137		856	2.87E-141	9.80E-158	2.44E-137
857	2.51E-129	4.83E-162	4.85E-136	1.67E-134	7.20E-125	1.41E-137		857	1.93E-141	6.42E-158	1.65E-137
858	1.72E-129	3.15E-162	3.30E-136	1.14E-134	4.99E-125	9.58E-138		858	1.30E-141	4.21E-158	1.12E-137
859	1.18E-129	2.06E-162	2.24E-136	7.77E-135	3.46E-125	6.50E-138		859	8.76E-142	2.77E-158	7.59E-138
860	8.15E-130	1.34E-162	1.53E-136	5.31E-135	2.40E-125	4.42E-138		860	5.90E-142	1.82E-158	5.14E-138
861	5.61E-130	8.78E-163	1.04E-136	3.62E-135	1.66E-125	3.00E-138		861	3.98E-142	1.19E-158	3.49E-138
862	3.86E-130	5.74E-163	7.08E-137	2.48E-135	1.15E-125	2.04E-138		862	2.69E-142	7.85E-159	2.37E-138
863	2.66E-130	3.76E-163	4.83E-137	1.69E-135	8.01E-126	1.39E-138		863	1.82E-142	5.17E-159	1.61E-138
864	1.83E-130	2.46E-163	3.29E-137	1.16E-135	5.57E-126	9.45E-139		864	1.23E-142	3.40E-159	1.09E-138
865	1.26E-130	1.61E-163	2.25E-137	7.94E-136	3.87E-126	6.44E-139		865	8.31E-143	2.24E-159	7.44E-139
866	8.73E-131	1.06E-163	1.54E-137	5.44E-136	2.69E-126	4.39E-139		866	5.63E-143	1.48E-159	5.07E-139
867	6.03E-131	6.95E-164	1.05E-137	3.73E-136	1.87E-126	2.99E-139		867	3.81E-143	9.77E-160	3.45E-139
868	4.16E-131	4.56E-164	7.18E-138	2.56E-136	1.31E-126	2.04E-139		868	2.58E-143	6.45E-160	2.35E-139
869	2.88E-131	3.00E-164	4.91E-138	1.76E-136	9.10E-127	1.40E-139		869	1.75E-143	4.26E-160	1.60E-139
870	1.99E-131	1.97E-164	3.36E-138	1.21E-136	6.34E-127	9.53E-140		870	1.19E-143	2.82E-160	1.09E-139
871	1.38E-131	1.30E-164	2.30E-138	8.29E-137	4.43E-127	6.52E-140		871	8.07E-144	1.87E-160	7.47E-140
872	9.55E-132	8.56E-165	1.58E-138	5.70E-137	3.09E-127	4.46E-140		872	5.48E-144	1.24E-160	5.10E-140
873	6.62E-132	5.64E-165	1.08E-138	3.92E-137	2.16E-127	3.05E-140		873	3.73E-144	8.19E-161	3.49E-140
874	4.59E-132	3.72E-165	7.43E-139	2.70E-137	1.51E-127	2.09E-140		874	2.54E-144	5.43E-161	2.38E-140
875	3.18E-132	2.46E-165	5.10E-139	1.86E-137	1.05E-127	1.43E-140		875	1.73E-144	3.61E-161	1.63E-140
876	2.21E-132	1.62E-165	3.51E-139	1.28E-137	7.38E-128	9.83E-141		876	1.18E-144	2.39E-161	1.12E-140
877	1.54E-132	1.07E-165	2.41E-139	8.84E-138	5.16E-128	6.74E-141		877	8.01E-145	1.59E-161	7.66E-141
878	1.07E-132	7.09E-166	1.66E-139	6.10E-138	3.62E-128	4.63E-141		878	5.46E-145	1.06E-161	5.25E-141
879	7.42E-133	4.69E-166	1.14E-139	4.21E-138	2.53E-128	3.18E-141		879	3.73E-145	7.04E-162	3.60E-141
880	5.16E-133	3.11E-166	7.86E-140	2.91E-138	1.78E-128	2.19E-141		880	2.55E-145	4.69E-162	2.47E-141
881	3.59E-133	2.06E-166	5.42E-140	2.01E-138	1.25E-128	1.50E-141		881	1.74E-145	3.12E-162	1.70E-141
882	2.50E-133	1.37E-166	3.74E-140	1.39E-138	8.75E-129	1.04E-141		882	1.19E-145	2.08E-162	1.17E-141
883	1.74E-133	9.07E-167	2.58E-140	9.63E-139	6.15E-129	7.13E-142		883	8.14E-146	1.39E-162	8.02E-142
884	1.22E-133	6.02E-167	1.78E-140	6.67E-139	4.32E-129	4.91E-142		884	5.57E-146	9.28E-163	5.52E-142
885	8.49E-134	4.00E-167	1.23E-140	4.62E-139	3.04E-129	3.39E-142		885	3.81E-146	6.20E-163	3.80E-142
886	5.93E-134	2.66E-167	8.50E-141	3.20E-139	2.14E-129	2.34E-142		886	2.61E-146	4.14E-163	2.62E-142
887	4.14E-134	1.77E-167	5.88E-141	2.22E-139	1.50E-129	1.61E-142		887	1.79E-146	2.77E-163	1.80E-142
888	2.89E-134	1.18E-167	4.07E-141	1.54E-139	1.06E-129	1.11E-142		888	1.23E-146	1.86E-163	1.24E-142
889	2.02E-134	7.86E-168	2.82E-141	1.07E-139	7.46E-130	7.70E-143		889	8.44E-147	1.24E-163	8.59E-143
890	1.42E-134	5.24E-168	1.95E-141	7.45E-140	5.26E-130	5.32E-143		890	5.80E-147	8.33E-164	5.93E-143
891	9.91E-135	3.50E-168	1.35E-141	5.18E-140	3.71E-130	3.68E-143		891	3.99E-147	5.59E-164	4.10E-143
892	6.95E-135	2.34E-168	9.38E-142	3.60E-140	2.62E-130	2.55E-143		892	2.74E-147	3.75E-164	2.83E-143
893	4.87E-135	1.56E-168	6.51E-142	2.51E-140	1.85E-130	1.77E-143		893	1.89E-147	2.52E-164	1.96E-143
894	3.41E-135	1.04E-168	4.52E-142	1.75E-140	1.31E-130	1.22E-143		894	1.30E-147	1.69E-164	1.36E-143
895	2.40E-135	6.98E-169	3.14E-142	1.22E-140	9.24E-131	8.49E-144		895	8.95E-148	1.14E-164	9.39E-144
896	1.68E-135	4.67E-169	2.18E-142	8.49E-141	6.53E-131	5.89E-144		896	6.17E-148	7.66E-165	6.51E-144
897	1.18E-135	3.13E-169	1.52E-142	5.92E-141	4.62E-131	4.09E-144		897	4.26E-148	5.16E-165	4.51E-144
898	8.30E-136	2.10E-169	1.06E-142	4.13E-141	3.27E-131	2.84E-144		898	2.94E-148	3.48E-165	3.13E-144
899	5.84E-136	1.41E-169	7.37E-143	2.89E-141	2.32E-131	1.98E-144		899	2.03E-148	2.34E-165	2.17E-144
900	4.11E-136	9.45E-170	5.13E-143	2.02E-141	1.64E-131	1.37E-144		900	1.40E-148	1.58E-165	1.51E-144
901	2.89E-136	6.35E-170	3.58E-143	1.41E-141	1.17E-131	9.57E-145		901	9.70E-149	1.07E-165	1.05E-144
902	2.04E-136	4.26E-170	2.50E-143	9.87E-142	8.27E-132	6.66E-145		902	6.71E-149	7.21E-166	7.29E-145
903	1.44E-136	2.87E-170	1.74E-143	6.91E-142	5.87E-132	4.64E-145		903	4.64E-149	4.87E-166	5.08E-145
904	1.01E-136	1.93E-170	1.22E-143	4.84E-142	4.17E-132	3.24E-145		904	3.22E-149	3.30E-166	3.53E-145
905	7.14E-137	1.30E-170	8.50E-144	3.39E-142	2.96E-132	2.26E-145		905	2.23E-149	2.23E-166	2.46E-145
906	5.04E-137	8.76E-171	5.95E-144	2.38E-142	2.11E-132	1.57E-145		906	1.55E-149	1.51E-166	1.72E-145
907	3.56E-137	5.91E-171	4.16E-144	1.67E-142	1.50E-132	1.10E-145		907	1.07E-149	1.02E-166	1.20E-145
908	2.52E-137	3.98E-171	2.91E-144	1.17E-142	1.07E-132	7.68E-146		908	7.45E-150	6.94E-167	8.35E-146
909	1.78E-137	2.69E-171	2.04E-144	8.23E-143	7.60E-133	5.37E-146		909	5.17E-150	4.71E-167	5.83E-146
910	1.26E-137	1.82E-171	1.43E-144	5.78E-143	5.41E-133	3.76E-146		910	3.60E-150	3.20E-167	4.07E-146
911	8.91E-138	1.23E-171	1.00E-144	4.07E-143	3.86E-133	2.63E-146		911	2.50E-150	2.17E-167	2.84E-146
912	6.31E-138	8.31E-172	7.03E-145	2.86E-143	2.75E-133	1.84E-146		912	1.74E-150	1.48E-167	1.99E-146
913	4.47E-138	5.63E-172	4.93E-145	2.01E-143	1.96E-133	1.29E-146		913	1.21E-150	1.01E-167	1.39E-146
914	3.17E-138	3.81E-172	3.46E-145	1.42E-143	1.40E-133	9.05E-147		914	8.44E-151	6.84E-168	9.74E-147
915	2.25E-138	2.58E-172	2.43E-145	9.99E-144	1.00E-133	6.35E-147		915	5.88E-151	4.66E-168	6.83E-147
916	1.60E-138	1.75E-172	1.71E-145	7.05E-144	7.16E-134	4.45E-147		916	4.10E-151	3.18E-168	4.78E-147
917	1.13E-138	1.19E-172	1.20E-145	4.97E-144	5.12E-134	3.13E-147		917	2.86E-151	2.17E-168	3.36E-147
918	8.05E-139	8.07E-173	8.48E-146	3.51E-144	3.67E-134	2.20E-147		918	2.00E-151	1.48E-168	2.35E-147
919	5.72E-139	5.48E-173	5.97E-146	2.48E-144	2.62E-134	1.54E-147		919	1.40E-151	1.01E-168	1.65E-147
920	4.07E-139	3.73E-173	4.21E-146	1.75E-144	1.88E-134	1.09E-147		920	9.77E-152	6.89E-169	1.16E-147
921	2.90E-139	2.54E-173	2.97E-146	1.24E-144	1.35E-134	7.65E-148		921	6.83E-152	4.71E-169	8.16E-148
922	2.06E-139	1.73E-173	2.09E-146	8.76E-145	9.66E-135	5.39E-148		922	4.78E-152	3.22E-169	5.74E-148
923	1.47E-139	1.18E-173	1.48E-146	6.20E-145	6.93E-135	3.79E-148		923	3.35E-152	2.21E-169	4.04E-148
924	1.05E-139	8.01E-174	1.04E-146	4.39E-145	4.97E-135	2.67E-148		924	2.35E-152	1.51E-169	2.84E-148
925	7.46E-140	5.46E-174	7.37E-147	3.11E-145	3.57E-135	1.89E-148		925	1.64E-152	1.04E-169	2.00E-148
926	5.32E-140	3.73E-174	5.21E-147	2.20E-145	2.56E-135	1.33E-148		926	1.15E-152	7.10E-170	1.41E-148
927	3.80E-140	2.55E-174	3.68E-147	1.56E-145	1.84E-135	9.40E-149		927	8.09E-153	4.87E-170	9.95E-149
928	2.71E-140	1.74E-174	2.61E-147	1.11E-145	1.33E-135	6.64E-149		928	5.68E-153	3.34E-170	7.02E-149
929	1.94E-140	1.19E-174	1.85E-147	7.88E-146	9.54E-136	4.69E-149		929	3.99E-153	2.30E-170	4.96E-149
930	1.39E-140	8.14E-175	1.31E-147	5.60E-146	6.87E-136	3.32E-149		930	2.81E-153	1.58E-170	3.50E-149
931	9.92E-141	5.57E-175	9.27E-148	3.98E-146	4.95E-136	2.35E-149		931	1.97E-153	1.09E-170	2.47E-149
932	7.10E-141	3.81E-175	6.58E-148	2.83E-146	3.56E-136	1.66E-149		932	1.39E-153	7.47E-171	1.75E-149
933	5.08E-141	2.61E-175	4.67E-148	2.01E-146	2.57E-136	1.18E-149		933	9.78E-154	5.15E-171	1.24E-149
934	3.64E-141	1.79E-175	3.31E-148	1.43E-146	1.85E-136	8.35E-150		934	6.89E-154	3.54E-171	8.76E-150
935	2.61E-141	1.23E-175	2.35E-148	1.02E-146	1.34E-136	5.92E-150		935	4.86E-154	2.44E-171	6.21E-150
936	1.87E-141	8.45E-176	1.67E-148	7.28E-147	9.66E-137	4.20E-150		936	3.43E-154	1.69E-171	4.40E-150
937	1.34E-141	5.80E-176	1.19E-148	5.19E-147	6.98E-137	2.98E-150		937	2.42E-154	1.16E-171	3.12E-150
938	9.64E-142	3.99E-176	8.46E-149	3.70E-147	5.04E-137	2.12E-150		938	1.71E-154	8.04E-172	2.21E-150
939	6.92E-142	2.74E-176	6.02E-149	2.64E-147	3.65E-137	1.51E-150		939	1.21E-154	5.55E-172	1.57E-150
940	4.98E-142	1.89E-176	4.29E-149	1.89E-147	2.64E-137	1.07E-150		940	8.53E-155	3.84E-172	1.11E-150
941	3.58E-142	1.30E-176	3.06E-149	1.35E-147	1.91E-137	7.62E-151		941	6.03E-155	2.66E-172	7.92E-151
942	2.57E-142	8.96E-177	2.18E-149	9.64E-148	1.38E-137	5.42E-151		942	4.27E-155	1.84E-172	5.63E-151
943	1.85E-142	6.18E-177	1.56E-149	6.90E-148	1.00E-137	3.86E-151		943	3.02E-155	1.27E-172	4.00E-151
944	1.33E-142	4.26E-177	1.11E-149	4.94E-148	7.26E-138	2.75E-151		944	2.14E-155	8.83E-173	2.85E-151
945	9.61E-143	2.94E-177	7.93E-150	3.53E-148	5.27E-138	1.96E-151		945	1.52E-155	6.12E-173	2.03E-151
946	6.92E-143	2.03E-177	5.66E-150	2.53E-148	3.82E-138	1.40E-151		946	1.08E-155	4.25E-173	1.45E-151
947	4.99E-143	1.40E-177	4.05E-150	1.81E-148	2.77E-138	9.99E-152		947	7.63E-156	2.95E-173	1.03E-151
948	3.60E-143	9.71E-178	2.90E-150	1.30E-148	2.01E-138	7.13E-152		948	5.42E-156	2.05E-173	7.35E-152
949	2.60E-143	6.72E-178	2.07E-150	9.34E-149	1.46E-138	5.09E-152		949	3.85E-156	1.42E-173	5.24E-152
950	1.88E-143	4.65E-178	1.48E-150	6.70E-149	1.06E-138	3.64E-152		950	2.73E-156	9.91E-174	3.74E-152
951	1.36E-143	3.22E-178	1.06E-150	4.81E-149	7.74E-139	2.60E-152		951	1.94E-156	6.90E-174	2.67E-152
952	9.81E-144	2.23E-178	7.62E-151	3.46E-149	5.63E-139	1.86E-152		952	1.38E-156	4.80E-174	1.91E-152
953	7.10E-144	1.55E-178	5.46E-151	2.49E-149	4.10E-139	1.33E-152		953	9.84E-157	3.35E-174	1.37E-152
954	5.14E-144	1.08E-178	3.92E-151	1.79E-149	2.99E-139	9.55E-153		954	7.01E-157	2.33E-174	9.77E-153
955	3.72E-144	7.47E-179	2.81E-151	1.29E-149	2.18E-139	6.85E-153		955	5.00E-157	1.63E-174	6.99E-153
956	2.69E-144	5.19E-179	2.02E-151	9.27E-150	1.59E-139	4.91E-153		956	3.56E-157	1.14E-174	5.01E-153
957	1.95E-144	3.61E-179	1.45E-151	6.68E-150	1.16E-139	3.52E-153		957	2.54E-157	7.93E-175	3.59E-153
958	1.42E-144	2.51E-179	1.04E-151	4.81E-150	8.45E-140	2.53E-153		958	1.81E-157	5.54E-175	2.57E-153
959	1.03E-144	1.75E-179	7.51E-152	3.47E-150	6.17E-140	1.82E-153		959	1.29E-157	3.87E-175	1.85E-153
960	7.45E-145	1.22E-179	5.40E-152	2.50E-150	4.51E-140	1.30E-153		960	9.25E-158	2.71E-175	1.32E-153
961	5.41E-145	8.47E-180	3.89E-152	1.81E-150	3.29E-140	9.37E-154		961	6.61E-158	1.90E-175	9.51E-154
962	3.93E-145	5.90E-180	2.80E-152	1.31E-150	2.41E-140	6.74E-154		962	4.73E-158	1.33E-175	6.83E-154
963	2.86E-145	4.12E-180	2.02E-152	9.43E-151	1.76E-140	4.85E-154		963	3.38E-158	9.30E-176	4.91E-154
964	2.08E-145	2.87E-180	1.46E-152	6.82E-151	1.29E-140	3.49E-154		964	2.42E-158	6.52E-176	3.53E-154
965	1.51E-145	2.01E-180	1.05E-152	4.93E-151	9.44E-141	2.52E-154		965	1.73E-158	4.57E-176	2.54E-154
966	1.10E-145	1.40E-180	7.58E-153	3.57E-151	6.92E-141	1.81E-154		966	1.24E-158	3.21E-176	1.83E-154
967	8.01E-146	9.81E-181	5.48E-153	2.58E-151	5.07E-141	1.31E-154		967	8.91E-159	2.25E-176	1.32E-154
968	5.84E-146	6.86E-181	3.96E-153	1.87E-151	3.72E-141	9.43E-155		968	6.39E-159	1.58E-176	9.48E-155
969	4.26E-146	4.80E-181	2.86E-153	1.36E-151	2.73E-141	6.80E-155		969	4.59E-159	1.11E-176	6.84E-155
970	3.10E-146	3.36E-181	2.07E-153	9.84E-152	2.00E-141	4.91E-155		970	3.29E-159	7.83E-177	4.93E-155
971	2.27E-146	2.36E-181	1.50E-153	7.14E-152	1.47E-141	3.55E-155		971	2.37E-159	5.51E-177	3.56E-155
972	1.65E-146	1.65E-181	1.08E-153	5.18E-152	1.08E-141	2.57E-155		972	1.70E-159	3.88E-177	2.57E-155
973	1.21E-146	1.16E-181	7.85E-154	3.76E-152	7.94E-142	1.86E-155		973	1.22E-159	2.73E-177	1.86E-155
974	8.82E-147	8.14E-182	5.69E-154	2.73E-152	5.83E-142	1.34E-155		974	8.80E-160	1.93E-177	1.34E-155
975	6.45E-147	5.71E-182	4.12E-154	1.99E-152	4.29E-142	9.72E-156		975	6.34E-160	1.36E-177	9.69E-156
976	4.72E-147	4.01E-182	2.99E-154	1.44E-152	3.16E-142	7.04E-156		976	4.56E-160	9.60E-178	7.01E-156
977	3.45E-147	2.82E-182	2.17E-154	1.05E-152	2.33E-142	5.10E-156		977	3.29E-160	6.78E-178	5.08E-156
978	2.53E-147	1.99E-182	1.58E-154	7.65E-153	1.71E-142	3.70E-156		978	2.37E-160	4.79E-178	3.68E-156
979	1.85E-147	1.40E-182	1.15E-154	5.57E-153	1.26E-142	2.68E-156		979	1.71E-160	3.38E-178	2.66E-156
980	1.36E-147	9.84E-183	8.32E-155	4.06E-153	9.31E-143	1.95E-156		980	1.23E-160	2.39E-178	1.93E-156
981	9.94E-148	6.94E-183	6.05E-155	2.96E-153	6.87E-143	1.41E-156		981	8.91E-161	1.69E-178	1.40E-156
982	7.29E-148	4.89E-183	4.40E-155	2.16E-153	5.07E-143	1.03E-156		982	6.44E-161	1.20E-178	1.02E-156
983	5.35E-148	3.45E-183	3.20E-155	1.57E-153	3.74E-143	7.46E-157		983	4.65E-161	8.50E-179	7.37E-157
984	3.93E-148	2.43E-183	2.33E-155	1.15E-153	2.76E-143	5.42E-157		984	3.37E-161	6.02E-179	5.35E-157
985	2.89E-148	1.72E-183	1.70E-155	8.39E-154	2.04E-143	3.95E-157		985	2.44E-161	4.27E-179	3.89E-157
986	2.12E-148	1.21E-183	1.24E-155	6.13E-154	1.51E-143	2.87E-157		986	1.76E-161	3.03E-179	2.83E-157
987	1.56E-148	8.59E-184	9.04E-156	4.48E-154	1.12E-143	2.09E-157		987	1.28E-161	2.15E-179	2.06E-157
988	1.15E-148	6.07E-184	6.59E-156	3.28E-154	8.27E-144	1.52E-157		988	9.25E-162	1.53E-179	1.50E-157
989	8.44E-149	4.30E-184	4.81E-156	2.40E-154	6.12E-144	1.11E-157		989	6.71E-162	1.09E-179	1.09E-157
990	6.21E-149	3.04E-184	3.51E-156	1.76E-154	4.53E-144	8.09E-158		990	4.86E-162	7.72E-180	7.93E-158
991	4.57E-149	2.16E-184	2.57E-156	1.29E-154	3.36E-144	5.91E-158		991	3.53E-162	5.49E-180	5.78E-158
992	3.37E-149	1.53E-184	1.88E-156	9.43E-155	2.49E-144	4.31E-158		992	2.56E-162	3.91E-180	4.22E-158
993	2.48E-149	1.08E-184	1.37E-156	6.91E-155	1.85E-144	3.15E-158		993	1.86E-162	2.78E-180	3.07E-158
994	1.83E-149	7.69E-185	1.00E-156	5.07E-155	1.37E-144	2.30E-158		994	1.35E-162	1.98E-180	2.24E-158
995	1.35E-149	5.46E-185	7.35E-157	3.72E-155	1.02E-144	1.68E-158		995	9.84E-163	1.41E-180	1.64E-158
996	9.98E-150	3.88E-185	5.39E-157	2.73E-155	7.55E-145	1.23E-158		996	7.15E-163	1.01E-180	1.20E-158
997	7.37E-150	2.76E-185	3.95E-157	2.01E-155	5.61E-145	8.99E-159		997	5.21E-163	7.20E-181	8.74E-159
998	5.45E-150	1.96E-185	2.89E-157	1.47E-155	4.17E-145	6.58E-159		998	3.79E-163	5.14E-181	6.39E-159
999	4.03E-150	1.39E-185	2.12E-157	1.08E-155	3.10E-145	4.82E-159		999	2.76E-163	3.67E-181	4.68E-159
1000	2.98E-150	9.93E-186	1.56E-157	7.97E-156	2.31E-145	3.53E-159		1000	2.01E-163	2.63E-181	3.42E-159
1001	2.20E-150	7.07E-186	1.14E-157	5.86E-156	1.72E-145	2.59E-159		1001	1.47E-163	1.88E-181	2.51E-159
1002	1.63E-150	5.04E-186	8.39E-158	4.32E-156	1.28E-145	1.90E-159		1002	1.07E-163	1.34E-181	1.84E-159
1003	1.21E-150	3.59E-186	6.17E-158	3.18E-156	9.53E-146	1.39E-159		1003	7.82E-164	9.62E-182	1.35E-159
1004	8.95E-151	2.56E-186	4.53E-158	2.34E-156	7.10E-146	1.02E-159		1004	5.71E-164	6.89E-182	9.87E-160
1005	6.63E-151	1.83E-186	3.33E-158	1.73E-156	5.29E-146	7.51E-160		1005	4.17E-164	4.94E-182	7.24E-160
1006	4.92E-151	1.31E-186	2.45E-158	1.27E-156	3.95E-146	5.52E-160		1006	3.05E-164	3.54E-182	5.31E-160
1007	3.65E-151	9.34E-187	1.81E-158	9.40E-157	2.95E-146	4.05E-160		1007	2.23E-164	2.54E-182	3.90E-160
1008	2.71E-151	6.67E-187	1.33E-158	6.94E-157	2.20E-146	2.98E-160		1008	1.63E-164	1.82E-182	2.86E-160
1009	2.01E-151	4.77E-187	9.80E-159	5.12E-157	1.64E-146	2.19E-160		1009	1.19E-164	1.31E-182	2.11E-160
1010	1.49E-151	3.42E-187	7.22E-159	3.79E-157	1.23E-146	1.61E-160		1010	8.74E-165	9.41E-183	1.55E-160
1011	1.11E-151	2.45E-187	5.33E-159	2.80E-157	9.18E-147	1.19E-160		1011	6.40E-165	6.76E-183	1.14E-160
1012	8.25E-152	1.75E-187	3.93E-159	2.07E-157	6.86E-147	8.76E-161		1012	4.69E-165	4.86E-183	8.38E-161
1013	6.14E-152	1.26E-187	2.90E-159	1.53E-157	5.13E-147	6.46E-161		1013	3.44E-165	3.50E-183	6.17E-161
1014	4.57E-152	9.00E-188	2.14E-159	1.13E-157	3.84E-147	4.76E-161		1014	2.52E-165	2.52E-183	4.55E-161
1015	3.40E-152	6.46E-188	1.58E-159	8.39E-158	2.88E-147	3.51E-161		1015	1.85E-165	1.82E-183	3.35E-161
1016	2.53E-152	4.64E-188	1.17E-159	6.22E-158	2.16E-147	2.59E-161		1016	1.36E-165	1.31E-183	2.47E-161
1017	1.89E-152	3.33E-188	8.65E-160	4.61E-158	1.62E-147	1.91E-161		1017	1.00E-165	9.43E-184	1.82E-161
1018	1.41E-152	2.39E-188	6.40E-160	3.42E-158	1.21E-147	1.41E-161		1018	7.35E-166	6.80E-184	1.34E-161
1019	1.05E-152	1.72E-188	4.74E-160	2.54E-158	9.09E-148	1.05E-161		1019	5.40E-166	4.91E-184	9.93E-162
1020	7.83E-153	1.24E-188	3.51E-160	1.88E-158	6.82E-148	7.73E-162		1020	3.98E-166	3.55E-184	7.33E-162
1021	5.84E-153	8.90E-189	2.60E-160	1.40E-158	5.12E-148	5.72E-162		1021	2.93E-166	2.56E-184	5.42E-162
1022	4.36E-153	6.41E-189	1.93E-160	1.04E-158	3.84E-148	4.23E-162		1022	2.16E-166	1.85E-184	4.01E-162
1023	3.26E-153	4.62E-189	1.43E-160	7.71E-159	2.89E-148	3.13E-162		1023	1.59E-166	1.34E-184	2.96E-162
1024	2.44E-153	3.33E-189	1.06E-160	5.74E-159	2.17E-148	2.32E-162		1024	1.17E-166	9.69E-185	2.19E-162
1025	1.82E-153	2.40E-189	7.86E-161	4.27E-159	1.63E-148	1.72E-162		1025	8.63E-167	7.01E-185	1.62E-162
1026	1.36E-153	1.73E-189	5.84E-161	3.17E-159	1.23E-148	1.28E-162		1026	6.37E-167	5.08E-185	1.20E-162
1027	1.02E-153	1.25E-189	4.34E-161	2.36E-159	9.24E-149	9.46E-163		1027	4.70E-167	3.68E-185	8.91E-163
1028	7.63E-154	9.02E-190	3.22E-161	1.76E-159	6.96E-149	7.02E-163		1028	3.47E-167	2.67E-185	6.60E-163
1029	5.72E-154	6.52E-190	2.40E-161	1.31E-159	5.24E-149	5.21E-163		1029	2.56E-167	1.94E-185	4.90E-163
1030	4.28E-154	4.71E-190	1.78E-161	9.78E-160	3.95E-149	3.87E-163		1030	1.89E-167	1.40E-185	3.63E-163
1031	3.21E-154	3.41E-190	1.33E-161	7.29E-160	2.98E-149	2.88E-163		1031	1.40E-167	1.02E-185	2.70E-163
1032	2.41E-154	2.47E-190	9.87E-162	5.44E-160	2.25E-149	2.14E-163		1032	1.04E-167	7.41E-186	2.00E-163
1033	1.81E-154	1.78E-190	7.35E-162	4.06E-160	1.69E-149	1.59E-163		1033	7.67E-168	5.38E-186	1.49E-163
1034	1.36E-154	1.29E-190	5.48E-162	3.03E-160	1.28E-149	1.18E-163		1034	5.68E-168	3.91E-186	1.11E-163
1035	1.02E-154	9.37E-191	4.08E-162	2.27E-160	9.65E-150	8.81E-164		1035	4.21E-168	2.85E-186	8.22E-164
1036	7.65E-155	6.79E-191	3.05E-162	1.69E-160	7.29E-150	6.56E-164		1036	3.12E-168	2.07E-186	6.12E-164
1037	5.75E-155	4.93E-191	2.27E-162	1.27E-160	5.51E-150	4.89E-164		1037	2.31E-168	1.51E-186	4.55E-164
1038	4.32E-155	3.57E-191	1.70E-162	9.47E-161	4.17E-150	3.64E-164		1038	1.71E-168	1.10E-186	3.39E-164
1039	3.25E-155	2.60E-191	1.27E-162	7.09E-161	3.15E-150	2.72E-164		1039	1.27E-168	8.01E-187	2.53E-164
1040	2.45E-155	1.89E-191	9.46E-163	5.31E-161	2.38E-150	2.03E-164		1040	9.44E-169	5.84E-187	1.88E-164
1041	1.84E-155	1.37E-191	7.07E-163	3.97E-161	1.80E-150	1.51E-164		1041	7.01E-169	4.26E-187	1.40E-164
1042	1.39E-155	9.96E-192	5.29E-163	2.98E-161	1.37E-150	1.13E-164		1042	5.21E-169	3.11E-187	1.05E-164
1043	1.04E-155	7.25E-192	3.95E-163	2.23E-161	1.04E-150	8.43E-165		1043	3.87E-169	2.27E-187	7.81E-165
1044	7.88E-156	5.27E-192	2.96E-163	1.67E-161	7.84E-151	6.30E-165		1044	2.88E-169	1.66E-187	5.83E-165
1045	5.94E-156	3.84E-192	2.21E-163	1.26E-161	5.95E-151	4.71E-165		1045	2.14E-169	1.21E-187	4.35E-165
1046	4.48E-156	2.80E-192	1.66E-163	9.43E-162	4.51E-151	3.52E-165		1046	1.60E-169	8.87E-188	3.25E-165
1047	3.38E-156	2.04E-192	1.24E-163	7.08E-162	3.42E-151	2.64E-165		1047	1.19E-169	6.49E-188	2.43E-165
1048	2.55E-156	1.49E-192	9.32E-164	5.32E-162	2.60E-151	1.97E-165		1048	8.85E-170	4.75E-188	1.82E-165
1049	1.93E-156	1.08E-192	6.99E-164	4.00E-162	1.97E-151	1.48E-165		1049	6.60E-170	3.48E-188	1.36E-165
1050	1.46E-156	7.92E-193	5.24E-164	3.00E-162	1.50E-151	1.11E-165		1050	4.92E-170	2.55E-188	1.02E-165
1051	1.10E-156	5.78E-193	3.93E-164	2.26E-162	1.14E-151	8.30E-166		1051	3.67E-170	1.87E-188	7.62E-166
1052	8.33E-157	4.22E-193	2.95E-164	1.70E-162	8.66E-152	6.22E-166		1052	2.74E-170	1.37E-188	5.71E-166
1053	6.30E-157	3.09E-193	2.22E-164	1.28E-162	6.59E-152	4.67E-166		1053	2.04E-170	1.00E-188	4.28E-166
1054	4.77E-157	2.26E-193	1.67E-164	9.64E-163	5.01E-152	3.50E-166		1054	1.53E-170	7.37E-189	3.21E-166
1055	3.61E-157	1.65E-193	1.25E-164	7.26E-163	3.81E-152	2.63E-166		1055	1.14E-170	5.41E-189	2.41E-166
1056	2.73E-157	1.21E-193	9.43E-165	5.47E-163	2.90E-152	1.98E-166		1056	8.53E-171	3.98E-189	1.81E-166
1057	2.07E-157	8.85E-194	7.09E-165	4.13E-163	2.21E-152	1.48E-166		1057	6.38E-171	2.92E-189	1.36E-166
1058	1.57E-157	6.49E-194	5.34E-165	3.11E-163	1.69E-152	1.12E-166		1058	4.77E-171	2.15E-189	1.02E-166
1059	1.19E-157	4.76E-194	4.02E-165	2.35E-163	1.29E-152	8.39E-167		1059	3.57E-171	1.58E-189	7.65E-167
1060	9.03E-158	3.49E-194	3.03E-165	1.77E-163	9.80E-153	6.31E-167		1060	2.68E-171	1.16E-189	5.75E-167
1061	6.85E-158	2.56E-194	2.28E-165	1.34E-163	7.48E-153	4.75E-167		1061	2.00E-171	8.57E-190	4.32E-167
1062	5.20E-158	1.88E-194	1.72E-165	1.01E-163	5.71E-153	3.58E-167		1062	1.50E-171	6.31E-190	3.25E-167
1063	3.95E-158	1.38E-194	1.30E-165	7.65E-164	4.36E-153	2.70E-167		1063	1.13E-171	4.65E-190	2.45E-167
1064	3.00E-158	1.01E-194	9.80E-166	5.79E-164	3.33E-153	2.03E-167		1064	8.45E-172	3.43E-190	1.84E-167
1065	2.28E-158	7.45E-195	7.40E-166	4.38E-164	2.54E-153	1.53E-167		1065	6.34E-172	2.53E-190	1.39E-167
1066	1.74E-158	5.48E-195	5.59E-166	3.31E-164	1.95E-153	1.16E-167		1066	4.76E-172	1.87E-190	1.05E-167
1067	1.32E-158	4.03E-195	4.22E-166	2.51E-164	1.49E-153	8.72E-168		1067	3.58E-172	1.38E-190	7.88E-168
1068	1.01E-158	2.97E-195	3.19E-166	1.90E-164	1.14E-153	6.58E-168		1068	2.69E-172	1.02E-190	5.94E-168
1069	7.65E-159	2.18E-195	2.41E-166	1.44E-164	8.71E-154	4.97E-168		1069	2.02E-172	7.53E-191	4.48E-168
1070	5.83E-159	1.61E-195	1.82E-166	1.09E-164	6.67E-154	3.75E-168		1070	1.52E-172	5.57E-191	3.38E-168
1071	4.44E-159	1.19E-195	1.38E-166	8.27E-165	5.11E-154	2.84E-168		1071	1.14E-172	4.12E-191	2.56E-168
1072	3.39E-159	8.74E-196	1.05E-166	6.28E-165	3.91E-154	2.14E-168		1072	8.60E-173	3.05E-191	1.93E-168
1073	2.58E-159	6.45E-196	7.92E-167	4.76E-165	3.00E-154	1.62E-168		1073	6.47E-173	2.26E-191	1.46E-168
1074	1.97E-159	4.76E-196	6.00E-167	3.62E-165	2.30E-154	1.23E-168		1074	4.88E-173	1.67E-191	1.10E-168
1075	1.50E-159	3.51E-196	4.55E-167	2.75E-165	1.76E-154	9.29E-169		1075	3.68E-173	1.24E-191	8.34E-169
1076	1.15E-159	2.60E-196	3.45E-167	2.09E-165	1.35E-154	7.04E-169		1076	2.77E-173	9.18E-192	6.31E-169
1077	8.76E-160	1.92E-196	2.61E-167	1.59E-165	1.04E-154	5.33E-169		1077	2.09E-173	6.81E-192	4.78E-169
1078	6.70E-160	1.42E-196	1.98E-167	1.21E-165	7.98E-155	4.04E-169		1078	1.58E-173	5.05E-192	3.62E-169
1079	5.12E-160	1.05E-196	1.51E-167	9.18E-166	6.13E-155	3.06E-169		1079	1.19E-173	3.75E-192	2.74E-169
1080	3.91E-160	7.77E-197	1.14E-167	6.99E-166	4.71E-155	2.32E-169		1080	8.99E-174	2.79E-192	2.08E-169
1081	2.99E-160	5.75E-197	8.69E-168	5.32E-166	3.62E-155	1.76E-169		1081	6.79E-174	2.07E-192	1.57E-169
1082	2.29E-160	4.26E-197	6.61E-168	4.05E-166	2.79E-155	1.34E-169		1082	5.13E-174	1.54E-192	1.19E-169
1083	1.75E-160	3.16E-197	5.02E-168	3.09E-166	2.14E-155	1.02E-169		1083	3.88E-174	1.14E-192	9.05E-170
1084	1.34E-160	2.34E-197	3.82E-168	2.35E-166	1.65E-155	7.72E-170		1084	2.93E-174	8.51E-193	6.87E-170
1085	1.03E-160	1.74E-197	2.91E-168	1.79E-166	1.27E-155	5.87E-170		1085	2.22E-174	6.33E-193	5.22E-170
1086	7.88E-161	1.29E-197	2.21E-168	1.37E-166	9.79E-156	4.46E-170		1086	1.68E-174	4.72E-193	3.96E-170
1087	6.04E-161	9.56E-198	1.69E-168	1.04E-166	7.54E-156	3.39E-170		1087	1.27E-174	3.51E-193	3.01E-170
1088	4.63E-161	7.10E-198	1.28E-168	7.97E-167	5.81E-156	2.58E-170		1088	9.64E-175	2.62E-193	2.29E-170
1089	3.56E-161	5.27E-198	9.79E-169	6.09E-167	4.48E-156	1.97E-170		1089	7.30E-175	1.95E-193	1.74E-170
1090	2.73E-161	3.92E-198	7.47E-169	4.65E-167	3.46E-156	1.50E-170		1090	5.54E-175	1.46E-193	1.33E-170
1091	2.10E-161	2.91E-198	5.70E-169	3.56E-167	2.67E-156	1.14E-170		1091	4.20E-175	1.09E-193	1.01E-170
1092	1.61E-161	2.17E-198	4.35E-169	2.72E-167	2.06E-156	8.69E-171		1092	3.19E-175	8.11E-194	7.68E-171
1093	1.24E-161	1.61E-198	3.32E-169	2.08E-167	1.59E-156	6.63E-171		1093	2.42E-175	6.06E-194	5.85E-171
1094	9.51E-162	1.20E-198	2.53E-169	1.59E-167	1.23E-156	5.06E-171		1094	1.84E-175	4.52E-194	4.46E-171
1095	7.31E-162	8.95E-199	1.94E-169	1.22E-167	9.50E-157	3.86E-171		1095	1.40E-175	3.38E-194	3.40E-171
1096	5.62E-162	6.67E-199	1.48E-169	9.33E-168	7.34E-157	2.94E-171		1096	1.06E-175	2.53E-194	2.59E-171
1097	4.33E-162	4.97E-199	1.13E-169	7.14E-168	5.68E-157	2.25E-171		1097	8.06E-176	1.89E-194	1.98E-171
1098	3.33E-162	3.71E-199	8.65E-170	5.47E-168	4.39E-157	1.72E-171		1098	6.13E-176	1.42E-194	1.51E-171
1099	2.57E-162	2.77E-199	6.62E-170	4.20E-168	3.40E-157	1.31E-171		1099	4.67E-176	1.06E-194	1.15E-171
1100	1.98E-162	2.07E-199	5.07E-170	3.22E-168	2.63E-157	1.00E-171		1100	3.55E-176	7.94E-195	8.80E-172
1101	1.52E-162	1.54E-199	3.88E-170	2.47E-168	2.04E-157	7.67E-172		1101	2.70E-176	5.95E-195	6.72E-172
1102	1.17E-162	1.15E-199	2.97E-170	1.90E-168	1.58E-157	5.87E-172		1102	2.06E-176	4.46E-195	5.14E-172
1103	9.06E-163	8.62E-200	2.28E-170	1.46E-168	1.22E-157	4.49E-172		1103	1.57E-176	3.35E-195	3.93E-172
1104	6.99E-163	6.45E-200	1.75E-170	1.12E-168	9.49E-158	3.44E-172		1104	1.20E-176	2.51E-195	3.01E-172
1105	5.40E-163	4.82E-200	1.34E-170	8.59E-169	7.36E-158	2.64E-172		1105	9.13E-177	1.88E-195	2.30E-172
1106	4.17E-163	3.61E-200	1.03E-170	6.60E-169	5.71E-158	2.02E-172		1106	6.97E-177	1.42E-195	1.76E-172
1107	3.22E-163	2.70E-200	7.88E-171	5.08E-169	4.43E-158	1.55E-172		1107	5.32E-177	1.06E-195	1.35E-172
1108	2.49E-163	2.02E-200	6.05E-171	3.91E-169	3.44E-158	1.19E-172		1108	4.06E-177	7.99E-196	1.03E-172
1109	1.92E-163	1.52E-200	4.65E-171	3.01E-169	2.67E-158	9.10E-173		1109	3.10E-177	6.01E-196	7.92E-173
1110	1.49E-163	1.14E-200	3.57E-171	2.31E-169	2.08E-158	6.99E-173		1110	2.37E-177	4.52E-196	6.07E-173
1111	1.15E-163	8.53E-201	2.74E-171	1.78E-169	1.61E-158	5.36E-173		1111	1.81E-177	3.40E-196	4.66E-173
1112	8.89E-164	6.40E-201	2.11E-171	1.37E-169	1.26E-158	4.12E-173		1112	1.39E-177	2.56E-196	3.57E-173
1113	6.88E-164	4.80E-201	1.62E-171	1.06E-169	9.76E-159	3.16E-173		1113	1.06E-177	1.93E-196	2.74E-173
1114	5.33E-164	3.61E-201	1.25E-171	8.16E-170	7.60E-159	2.43E-173		1114	8.11E-178	1.45E-196	2.11E-173
1115	4.13E-164	2.71E-201	9.61E-172	6.29E-170	5.91E-159	1.87E-173		1115	6.21E-178	1.09E-196	1.62E-173
1116	3.20E-164	2.04E-201	7.40E-172	4.85E-170	4.60E-159	1.44E-173		1116	4.76E-178	8.26E-197	1.24E-173
1117	2.48E-164	1.53E-201	5.70E-172	3.75E-170	3.59E-159	1.11E-173		1117	3.64E-178	6.23E-197	9.56E-174
1118	1.92E-164	1.15E-201	4.40E-172	2.89E-170	2.79E-159	8.52E-174		1118	2.79E-178	4.70E-197	7.35E-174
1119	1.49E-164	8.67E-202	3.39E-172	2.23E-170	2.18E-159	6.56E-174		1119	2.14E-178	3.55E-197	5.65E-174
1120	1.16E-164	6.52E-202	2.61E-172	1.73E-170	1.70E-159	5.05E-174		1120	1.64E-178	2.68E-197	4.35E-174
1121	8.99E-165	4.91E-202	2.02E-172	1.33E-170	1.32E-159	3.89E-174		1121	1.26E-178	2.03E-197	3.35E-174
1122	6.98E-165	3.70E-202	1.56E-172	1.03E-170	1.03E-159	3.00E-174		1122	9.67E-179	1.53E-197	2.58E-174
1123	5.42E-165	2.79E-202	1.20E-172	7.98E-171	8.07E-160	2.31E-174		1123	7.43E-179	1.16E-197	1.99E-174
1124	4.21E-165	2.10E-202	9.28E-173	6.17E-171	6.30E-160	1.78E-174		1124	5.71E-179	8.76E-198	1.53E-174
1125	3.28E-165	1.59E-202	7.17E-173	4.78E-171	4.92E-160	1.38E-174		1125	4.39E-179	6.63E-198	1.18E-174
1126	2.55E-165	1.20E-202	5.54E-173	3.70E-171	3.84E-160	1.06E-174		1126	3.37E-179	5.02E-198	9.11E-175
1127	1.98E-165	9.04E-203	4.28E-173	2.87E-171	3.00E-160	8.21E-175		1127	2.59E-179	3.80E-198	7.03E-175
1128	1.54E-165	6.83E-203	3.31E-173	2.22E-171	2.35E-160	6.34E-175		1128	2.00E-179	2.88E-198	5.43E-175
1129	1.20E-165	5.16E-203	2.56E-173	1.72E-171	1.84E-160	4.90E-175		1129	1.54E-179	2.18E-198	4.19E-175
1130	9.35E-166	3.90E-203	1.98E-173	1.33E-171	1.44E-160	3.79E-175		1130	1.18E-179	1.65E-198	3.24E-175
1131	7.29E-166	2.95E-203	1.54E-173	1.04E-171	1.13E-160	2.93E-175		1131	9.11E-180	1.26E-198	2.50E-175
1132	5.68E-166	2.23E-203	1.19E-173	8.03E-172	8.81E-161	2.27E-175		1132	7.02E-180	9.53E-199	1.93E-175
1133	4.43E-166	1.69E-203	9.22E-174	6.24E-172	6.90E-161	1.75E-175		1133	5.41E-180	7.23E-199	1.49E-175
1134	3.45E-166	1.28E-203	7.14E-174	4.84E-172	5.41E-161	1.36E-175		1134	4.17E-180	5.49E-199	1.16E-175
1135	2.69E-166	9.68E-204	5.54E-174	3.76E-172	4.24E-161	1.05E-175		1135	3.22E-180	4.17E-199	8.95E-176
1136	2.10E-166	7.33E-204	4.30E-174	2.92E-172	3.32E-161	8.15E-176		1136	2.48E-180	3.17E-199	6.93E-176
1137	1.64E-166	5.56E-204	3.33E-174	2.27E-172	2.60E-161	6.32E-176		1137	1.92E-180	2.41E-199	5.36E-176
1138	1.28E-166	4.22E-204	2.59E-174	1.77E-172	2.04E-161	4.90E-176		1138	1.48E-180	1.84E-199	4.16E-176
1139	1.00E-166	3.20E-204	2.01E-174	1.37E-172	1.60E-161	3.80E-176		1139	1.14E-180	1.40E-199	3.22E-176
1140	7.82E-167	2.43E-204	1.56E-174	1.07E-172	1.26E-161	2.95E-176		1140	8.83E-181	1.06E-199	2.50E-176
1141	6.11E-167	1.84E-204	1.21E-174	8.33E-173	9.89E-162	2.29E-176		1141	6.82E-181	8.10E-200	1.94E-176
1142	4.78E-167	1.40E-204	9.43E-175	6.49E-173	7.77E-162	1.78E-176		1142	5.28E-181	6.17E-200	1.50E-176
1143	3.74E-167	1.06E-204	7.33E-175	5.05E-173	6.10E-162	1.38E-176		1143	4.08E-181	4.70E-200	1.17E-176
1144	2.93E-167	8.08E-205	5.70E-175	3.94E-173	4.80E-162	1.07E-176		1144	3.16E-181	3.58E-200	9.05E-177
1145	2.29E-167	6.14E-205	4.44E-175	3.07E-173	3.77E-162	8.33E-177		1145	2.45E-181	2.73E-200	7.03E-177
1146	1.79E-167	4.67E-205	3.45E-175	2.39E-173	2.97E-162	6.48E-177		1146	1.89E-181	2.09E-200	5.46E-177
1147	1.41E-167	3.56E-205	2.69E-175	1.87E-173	2.34E-162	5.04E-177		1147	1.47E-181	1.59E-200	4.24E-177
1148	1.10E-167	2.71E-205	2.09E-175	1.46E-173	1.84E-162	3.92E-177		1148	1.14E-181	1.22E-200	3.30E-177
1149	8.63E-168	2.06E-205	1.63E-175	1.14E-173	1.45E-162	3.05E-177		1149	8.81E-182	9.29E-201	2.56E-177
1150	6.77E-168	1.57E-205	1.27E-175	8.88E-174	1.14E-162	2.38E-177		1150	6.84E-182	7.10E-201	2.00E-177
1151	5.31E-168	1.20E-205	9.92E-176	6.94E-174	8.98E-163	1.85E-177		1151	5.30E-182	5.43E-201	1.55E-177
1152	4.17E-168	9.13E-206	7.74E-176	5.42E-174	7.08E-163	1.44E-177		1152	4.12E-182	4.15E-201	1.21E-177
1153	3.27E-168	6.96E-206	6.04E-176	4.24E-174	5.58E-163	1.12E-177		1153	3.20E-182	3.18E-201	9.41E-178
1154	2.57E-168	5.31E-206	4.71E-176	3.31E-174	4.40E-163	8.76E-178		1154	2.48E-182	2.43E-201	7.33E-178
1155	2.02E-168	4.05E-206	3.68E-176	2.59E-174	3.47E-163	6.83E-178		1155	1.93E-182	1.86E-201	5.71E-178
1156	1.58E-168	3.10E-206	2.87E-176	2.03E-174	2.74E-163	5.33E-178		1156	1.50E-182	1.43E-201	4.46E-178
1157	1.25E-168	2.36E-206	2.25E-176	1.59E-174	2.16E-163	4.16E-178		1157	1.16E-182	1.09E-201	3.47E-178
1158	9.79E-169	1.81E-206	1.76E-176	1.24E-174	1.71E-163	3.25E-178		1158	9.06E-183	8.37E-202	2.71E-178
1159	7.70E-169	1.38E-206	1.37E-176	9.73E-175	1.35E-163	2.54E-178		1159	7.05E-183	6.42E-202	2.12E-178
1160	6.06E-169	1.06E-206	1.07E-176	7.63E-175	1.07E-163	1.98E-178		1160	5.48E-183	4.92E-202	1.65E-178
1161	4.77E-169	8.08E-207	8.40E-177	5.98E-175	8.43E-164	1.55E-178		1161	4.27E-183	3.78E-202	1.29E-178
1162	3.75E-169	6.19E-207	6.57E-177	4.69E-175	6.67E-164	1.21E-178		1162	3.33E-183	2.90E-202	1.01E-178
1163	2.95E-169	4.74E-207	5.15E-177	3.68E-175	5.27E-164	9.47E-179		1163	2.59E-183	2.23E-202	7.87E-179
1164	2.33E-169	3.63E-207	4.03E-177	2.88E-175	4.17E-164	7.41E-179		1164	2.02E-183	1.71E-202	6.15E-179
1165	1.83E-169	2.78E-207	3.16E-177	2.26E-175	3.30E-164	5.80E-179		1165	1.57E-183	1.32E-202	4.81E-179
1166	1.45E-169	2.13E-207	2.48E-177	1.78E-175	2.61E-164	4.54E-179		1166	1.23E-183	1.01E-202	3.76E-179
1167	1.14E-169	1.63E-207	1.94E-177	1.40E-175	2.07E-164	3.56E-179		1167	9.58E-184	7.78E-203	2.95E-179
1168	8.99E-170	1.25E-207	1.52E-177	1.10E-175	1.64E-164	2.79E-179		1168	7.47E-184	5.98E-203	2.31E-179
1169	7.10E-170	9.61E-208	1.19E-177	8.62E-176	1.30E-164	2.18E-179		1169	5.83E-184	4.61E-203	1.81E-179
1170	5.60E-170	7.38E-208	9.37E-178	6.78E-176	1.03E-164	1.71E-179		1170	4.56E-184	3.55E-203	1.41E-179
1171	4.42E-170	5.67E-208	7.36E-178	5.33E-176	8.17E-165	1.34E-179		1171	3.56E-184	2.73E-203	1.11E-179
1172	3.49E-170	4.35E-208	5.78E-178	4.19E-176	6.48E-165	1.05E-179		1172	2.78E-184	2.10E-203	8.69E-180
1173	2.76E-170	3.35E-208	4.54E-178	3.30E-176	5.14E-165	8.26E-180		1173	2.17E-184	1.62E-203	6.81E-180
1174	2.18E-170	2.57E-208	3.57E-178	2.60E-176	4.08E-165	6.48E-180		1174	1.70E-184	1.25E-203	5.34E-180
1175	1.72E-170	1.98E-208	2.80E-178	2.04E-176	3.24E-165	5.09E-180		1175	1.33E-184	9.65E-204	4.19E-180
1176	1.36E-170	1.52E-208	2.20E-178	1.61E-176	2.58E-165	4.00E-180		1176	1.04E-184	7.44E-204	3.29E-180
1177	1.08E-170	1.17E-208	1.73E-178	1.27E-176	2.05E-165	3.14E-180		1177	8.15E-185	5.75E-204	2.58E-180
1178	8.54E-171	9.02E-209	1.36E-178	1.00E-176	1.63E-165	2.47E-180		1178	6.38E-185	4.44E-204	2.03E-180
1179	6.76E-171	6.94E-209	1.07E-178	7.89E-177	1.29E-165	1.94E-180		1179	5.00E-185	3.43E-204	1.59E-180
1180	5.35E-171	5.35E-209	8.46E-179	6.22E-177	1.03E-165	1.53E-180		1180	3.92E-185	2.65E-204	1.25E-180
1181	4.24E-171	4.12E-209	6.66E-179	4.91E-177	8.18E-166	1.20E-180		1181	3.07E-185	2.05E-204	9.85E-181
1182	3.36E-171	3.18E-209	5.25E-179	3.87E-177	6.51E-166	9.46E-181		1182	2.41E-185	1.58E-204	7.75E-181
1183	2.66E-171	2.45E-209	4.14E-179	3.06E-177	5.18E-166	7.45E-181		1183	1.89E-185	1.22E-204	6.09E-181
1184	2.11E-171	1.89E-209	3.26E-179	2.42E-177	4.12E-166	5.87E-181		1184	1.48E-185	9.48E-205	4.80E-181
1185	1.67E-171	1.46E-209	2.57E-179	1.91E-177	3.28E-166	4.62E-181		1185	1.16E-185	7.34E-205	3.77E-181
1186	1.33E-171	1.13E-209	2.03E-179	1.51E-177	2.62E-166	3.64E-181		1186	9.13E-186	5.68E-205	2.97E-181
1187	1.05E-171	8.71E-210	1.60E-179	1.19E-177	2.09E-166	2.87E-181		1187	7.17E-186	4.40E-205	2.34E-181
1188	8.36E-172	6.73E-210	1.26E-179	9.42E-178	1.66E-166	2.26E-181		1188	5.63E-186	3.41E-205	1.85E-181
1189	6.64E-172	5.20E-210	9.98E-180	7.46E-178	1.33E-166	1.79E-181		1189	4.43E-186	2.64E-205	1.45E-181
1190	5.27E-172	4.02E-210	7.88E-180	5.90E-178	1.06E-166	1.41E-181		1190	3.48E-186	2.05E-205	1.15E-181
1191	4.19E-172	3.11E-210	6.23E-180	4.67E-178	8.44E-167	1.11E-181		1191	2.74E-186	1.59E-205	9.05E-182
1192	3.33E-172	2.41E-210	4.92E-180	3.70E-178	6.73E-167	8.78E-182		1192	2.15E-186	1.23E-205	7.14E-182
1193	2.65E-172	1.86E-210	3.89E-180	2.93E-178	5.38E-167	6.94E-182		1193	1.69E-186	9.58E-206	5.63E-182
1194	2.11E-172	1.44E-210	3.08E-180	2.32E-178	4.29E-167	5.48E-182		1194	1.33E-186	7.44E-206	4.45E-182
1195	1.68E-172	1.12E-210	2.44E-180	1.84E-178	3.43E-167	4.33E-182		1195	1.05E-186	5.78E-206	3.51E-182
1196	1.33E-172	8.66E-211	1.93E-180	1.46E-178	2.74E-167	3.43E-182		1196	8.27E-187	4.49E-206	2.77E-182
1197	1.06E-172	6.71E-211	1.53E-180	1.16E-178	2.19E-167	2.71E-182		1197	6.52E-187	3.49E-206	2.19E-182
1198	8.45E-173	5.21E-211	1.21E-180	9.17E-179	1.75E-167	2.14E-182		1198	5.14E-187	2.71E-206	1.73E-182
1199	6.73E-173	4.04E-211	9.58E-181	7.27E-179	1.40E-167	1.70E-182		1199	4.05E-187	2.11E-206	1.37E-182
1200	5.36E-173	3.13E-211	7.59E-181	5.77E-179	1.12E-167	1.34E-182		1200	3.20E-187	1.64E-206	1.08E-182
